# Supplementary material for: Enantioconvergent nucleophilic substitution via synergistic phase-transfer catalysis
Source: Nat Catal. 2025 Feb 13;8(2):107–15. doi: 10.1038/s41929-024-01288-0 (PMC11860226; doi:10.1038/s41929-024-01288-0)
Supplement: Supplementary file 2 — Coordinates for optimized structures. [file 41929_2024_1288_MOESM2_ESM.txt]

3f·F·PPh4_geo1		+0.0 kJ·mol-1
 O                  5.18314300    1.03524600   -1.03680600
 C                  4.11837900    0.43956600   -1.07791300
 N                  2.89580900    1.08073600   -1.05353800
 C                  2.68918600    2.45310600   -0.99357900
 C                  1.34346700    2.88240800   -1.02123200
 C                  1.03292800    4.23087000   -0.96558700
 C                  2.03009300    5.20782600   -0.88272800
 C                  3.34884500    4.77576600   -0.86105200
 C                  3.69755100    3.42331900   -0.91335100
 H                  4.74083500    3.12068900   -0.89150000
 C                  4.47563700    5.77192100   -0.77954300
 F                  5.22764100    5.58466000    0.31685500
 F                  4.03902100    7.03767500   -0.74546300
 F                  5.30560200    5.67021100   -1.83100900
 H                  1.78030400    6.26743100   -0.84365700
 C                 -0.40517800    4.67599300   -0.97491600
 F                 -0.60563200    5.69004300   -1.83325600
 F                 -0.80163500    5.11748500    0.23062300
 F                 -1.24672100    3.69298200   -1.32691300
 H                  0.55990200    2.12648800   -1.09102600
 H                  2.02266600    0.53351400   -0.97847400
 N                  4.05530600   -0.93865600   -1.13262800
 C                  2.85132400   -1.63139700   -1.45093200
 C                  2.31996900   -2.56529300   -0.57649300
 C                  1.08321700   -3.21000900   -0.91399900
 C                  0.48469200   -4.17995400   -0.05964700
 C                 -0.72436500   -4.75457900   -0.37984200
 C                 -1.40162800   -4.38792300   -1.56872500
 C                 -0.84330400   -3.46216500   -2.41944900
 C                  0.41084100   -2.86198700   -2.12255300
 C                  1.01692600   -1.93129000   -3.00954400
 C                  2.21062300   -1.34623600   -2.68905500
 H                  2.68669600   -0.63157900   -3.36233300
 H                  0.51709300   -1.69611400   -3.95124300
 H                 -1.35500900   -3.17545600   -3.34160400
 H                 -2.36584800   -4.84053800   -1.80665600
 H                 -1.16879600   -5.49392700    0.28856900
 H                  1.00173200   -4.46383500    0.85871000
 C                  2.97763100   -2.84539200    0.73721000
 C                  2.80359100   -1.95583800    1.79626500
 C                  3.45898200   -2.18840600    3.04127400
 C                  4.24920800   -3.29518600    3.20455600
 C                  4.42950200   -4.24131200    2.16018400
 C                  5.23870700   -5.39724500    2.32754900
 C                  5.39958400   -6.30039100    1.30471700
 C                  4.75016900   -6.08088400    0.06422400
 C                  3.96296600   -4.97047300   -0.12861700
 C                  3.77979100   -4.01285400    0.91221000
 H                  3.46770900   -4.81140100   -1.08872500
 H                  4.87713900   -6.80094800   -0.74572000
 H                  6.02320200   -7.18456100    1.44257600
 H                  5.73164500   -5.55252600    3.28968100
 H                  4.75480000   -3.46295400    4.15771200
 H                  3.31836100   -1.47385000    3.84681400
 N                  1.99906000   -0.84267700    1.58436200
 C                  1.44287100    0.00775000    2.52278100
 O                  1.61781500   -0.06232500    3.72690700
 N                  0.64291000    0.93165600    1.89237500
 C                 -0.32930700    1.72777000    2.48276700
 C                 -0.37314600    2.05395800    3.84696300
 C                 -1.42295000    2.82832700    4.34027900
 C                 -2.41685600    3.28630600    3.49047800
 C                 -2.35864000    2.97968300    2.13434700
 C                 -1.33281600    2.20911100    1.62318500
 H                 -1.32914000    1.95500200    0.56062600
 H                  0.40478500    1.68796600    4.51034400
 H                  0.50312000    0.73879000    0.88495500
 H                  1.58033400   -0.75245000    0.65524100
 C                  5.31655300   -1.71980500   -1.14312700
 C                  6.14964500   -1.51926900    0.11811900
 H                  5.53626400   -1.67670900    1.01690300
 H                  6.96877100   -2.25292000    0.12879400
 H                  6.57611000   -0.51035200    0.15049600
 C                  6.10766300   -1.47583600   -2.42654000
 H                  5.47874300   -1.66536700   -3.30873100
 H                  6.46894800   -0.44147800   -2.46345200
 H                  6.97014900   -2.15592300   -2.46783800
 H                  4.98276000   -2.76472700   -1.15295200
 F                  0.51995200    0.02187800   -0.54801100
 C                 -5.61311100   -0.06513300   -0.04049100
 C                 -5.57460300    1.32177000    0.16840000
 C                 -6.80842500   -0.77462700    0.10911300
 C                 -6.73571000    1.99254800    0.53947100
 H                 -4.64072400    1.87632800    0.04758900
 C                 -7.96889500   -0.09145800    0.47434500
 H                 -6.83806800   -1.85194700   -0.06103700
 C                 -7.93126700    1.28512800    0.69145000
 H                 -6.70526800    3.06932000    0.70903300
 H                 -8.90473500   -0.63911800    0.58880600
 H                 -8.84094300    1.81385000    0.97927200
 C                 -3.33216900    0.00781800   -1.81207000
 C                 -4.16306800    0.59279100   -2.78229500
 C                 -1.94112200    0.08830800   -1.92282600
 C                 -3.59047700    1.25233200   -3.86563000
 H                 -5.24987700    0.54478700   -2.68713500
 C                 -1.38067400    0.75993900   -3.01021400
 H                 -1.25320300   -0.31890600   -1.17803100
 C                 -2.19930100    1.33665100   -3.97917600
 H                 -4.23170500    1.71205500   -4.61822000
 H                 -0.29285100    0.82653200   -3.07087700
 H                 -1.75662900    1.86564700   -4.82441400
 C                 -3.04152500   -0.96964700    1.00556600
 C                 -1.84081900   -1.69532000    0.94845400
 C                 -3.46949800   -0.39903800    2.21301400
 C                 -1.07266800   -1.83684900    2.10017200
 H                 -1.50562400   -2.16175600    0.01893600
 C                 -2.68355100   -0.53745800    3.35496000
 H                 -4.40851000    0.15248300    2.26797900
 C                 -1.48690000   -1.25152900    3.29861800
 H                 -0.14209300   -2.40459300    2.05528400
 H                 -3.00494500   -0.07680500    4.28990900
 H                 -0.85900600   -1.34056500    4.18628700
 C                 -4.43150200   -2.57776500   -0.96296200
 C                 -4.55285000   -3.57525600    0.01367900
 C                 -4.64701500   -2.87757200   -2.31309700
 C                 -4.90742100   -4.86876000   -0.36376400
 H                 -4.36627200   -3.34312700    1.06430700
 C                 -4.99970000   -4.17486200   -2.68172800
 H                 -4.53269600   -2.10572100   -3.07608500
 C                 -5.13451900   -5.16645000   -1.70872500
 H                 -5.00221400   -5.64669700    0.39441000
 H                 -5.16513200   -4.41220400   -3.73302700
 H                 -5.40938500   -6.18068500   -2.00160500
 P                 -4.07614400   -0.89096400   -0.45308300
 H                 -1.47840900    3.08976400    5.39739800
 F                 -3.43673300    4.03033300    3.95327800
 F                 -3.32988100    3.43247400    1.32361200
 
3f·F·PPh4_geo2		+2.2 kJ·mol-1
 O                 -4.30697700    2.35424800    1.41741900
 C                 -3.57633000    1.37643400    1.46614400
 N                 -2.20265900    1.47812600    1.55401700
 C                 -1.47878300    2.65614400    1.38579500
 C                 -0.14935500    2.64913500    1.83889800
 C                  0.67373500    3.74699700    1.62405100
 C                  0.21409700    4.88275800    0.95913600
 C                 -1.10455700    4.87769100    0.51485000
 C                 -1.95764000    3.79468100    0.72269000
 H                 -2.97983700    3.81533300    0.35138700
 C                 -1.65112800    6.05707900   -0.24483400
 F                 -0.70164800    6.95019600   -0.55437800
 F                 -2.59160800    6.71225700    0.45700800
 F                 -2.22999800    5.68217200   -1.39682200
 H                  0.86902600    5.73275200    0.77514400
 C                  2.08219500    3.70329900    2.14949900
 F                  2.13491200    3.98678100    3.46454300
 F                  2.88560400    4.57920100    1.53470800
 F                  2.63915000    2.48648700    2.00811800
 H                  0.23262000    1.75309400    2.32978400
 H                 -1.60156200    0.64201800    1.50666100
 N                 -4.06979400    0.09097700    1.44306400
 C                 -3.23867200   -1.04530200    1.66672300
 C                 -3.06322000   -1.98931600    0.66897000
 C                 -2.20577600   -3.11203100    0.91377200
 C                 -1.98633200   -4.12003300   -0.06857200
 C                 -1.10630200   -5.15199300    0.16024300
 C                 -0.40846500   -5.24100500    1.39096200
 C                 -0.63021800   -4.30552500    2.37342300
 C                 -1.53244000   -3.22624600    2.16442100
 C                 -1.78205000   -2.25990700    3.17592200
 C                 -2.61716500   -1.20239600    2.93567500
 H                 -2.81410300   -0.45137000    3.70240100
 H                 -1.30067100   -2.37776200    4.14872100
 H                 -0.11263600   -4.37443400    3.33250300
 H                  0.28953600   -6.06204100    1.56201500
 H                 -0.94806300   -5.91069500   -0.60786300
 H                 -2.53279400   -4.06424100   -1.01164600
 C                 -3.72049800   -1.81016500   -0.66002900
 C                 -3.23199600   -0.85375100   -1.54993400
 C                 -3.87873300   -0.65858200   -2.80722800
 C                 -4.98203000   -1.40037700   -3.13742900
 C                 -5.51192400   -2.38041600   -2.25700200
 C                 -6.66208400   -3.14501700   -2.59107700
 C                 -7.16406300   -4.08153400   -1.72032300
 C                 -6.52913300   -4.28988000   -0.47047300
 C                 -5.41341800   -3.56700000   -0.12013000
 C                 -4.86719300   -2.58856800   -1.00295600
 H                 -4.93536300   -3.73679100    0.84649900
 H                 -6.93132800   -5.03155500    0.22148600
 H                 -8.04849900   -4.66268700   -1.98431500
 H                 -7.14115700   -2.96920900   -3.55669400
 H                 -5.47278700   -1.23902800   -4.09949500
 H                 -3.48610200    0.09388100   -3.48384500
 N                 -2.10573100   -0.13079600   -1.17929600
 C                 -1.49449000    0.91185900   -1.84859500
 O                 -1.91865100    1.43589000   -2.86593900
 N                 -0.32606200    1.26080200   -1.22208400
 C                  0.52067500    2.30470300   -1.57171700
 C                  0.12872900    3.41012400   -2.34310400
 C                  1.02924900    4.44715200   -2.58314700
 C                  2.31605000    4.38915700   -2.07220200
 C                  2.71226200    3.28429800   -1.32488200
 C                  1.83176200    2.24979400   -1.06696900
 H                  2.16525400    1.40331300   -0.46385700
 H                 -0.88253400    3.45937200   -2.73635100
 H                 -0.08540500    0.69594600   -0.38617900
 H                 -1.60220100   -0.44124100   -0.34279300
 C                 -5.53509400   -0.13419500    1.40984200
 C                 -6.21429900    0.47312400    0.18624200
 H                 -7.24609300    0.09721300    0.12738800
 H                 -6.23667000    1.56638100    0.25189900
 H                 -5.69062200    0.18347100   -0.73541200
 C                 -6.18181700    0.30714900    2.72068900
 H                 -7.24867300    0.04292700    2.72248600
 H                 -5.70212900   -0.18967300    3.57646300
 H                 -6.08649600    1.39331800    2.84103800
 H                 -5.63465300   -1.22541100    1.33162500
 F                 -0.30694300   -0.27209700    0.89869600
 C                  4.71574500   -0.71287200   -0.10055200
 C                  5.64432100   -0.52929700   -1.13699800
 C                  4.66861800    0.18842300    0.97026600
 C                  6.51427800    0.55656300   -1.09952000
 H                  5.69600100   -1.23743000   -1.96691000
 C                  5.54524000    1.27165500    0.99864300
 H                  3.95711800    0.04872800    1.78455200
 C                  6.46476000    1.45520000   -0.03208600
 H                  7.23486800    0.69971600   -1.90507700
 H                  5.50020400    1.97707200    1.82840500
 H                  7.14595200    2.30657600   -0.00704900
 C                  2.96696700   -2.45535100    1.46471600
 C                  3.56232200   -3.46167700    2.23855100
 C                  1.97519800   -1.62628800    2.00526200
 C                  3.17924600   -3.61740700    3.56843100
 H                  4.31745800   -4.12201700    1.81050200
 C                  1.61695100   -1.78231100    3.34347800
 H                  1.43220000   -0.88953000    1.40025000
 C                  2.22101600   -2.76687200    4.12476800
 H                  3.63599400   -4.40094800    4.17379000
 H                  0.85034600   -1.12920100    3.76164700
 H                  1.93547300   -2.88443200    5.17160600
 C                  2.21454500   -1.70960200   -1.28841800
 C                  0.99026300   -2.38201000   -1.15433300
 C                  2.42891400   -0.82611300   -2.35576000
 C                 -0.00056400   -2.18313700   -2.11177900
 H                  0.80161400   -3.04878600   -0.30784500
 C                  1.42100000   -0.62256200   -3.29514900
 H                  3.36892000   -0.28074200   -2.44887900
 C                  0.21296300   -1.30811900   -3.17785100
 H                 -0.95723400   -2.69528700   -2.01035300
 H                  1.57608100    0.08511900   -4.11014500
 H                 -0.58455000   -1.13495000   -3.90282700
 C                  4.47065000   -3.50885200   -0.82333000
 C                  5.78497900   -3.74123500   -0.39140500
 C                  3.85198800   -4.39579400   -1.71151700
 C                  6.47078900   -4.86507100   -0.84316100
 H                  6.27457900   -3.04162900    0.28975800
 C                  4.54780000   -5.51789200   -2.16000100
 H                  2.83474100   -4.20925000   -2.05931200
 C                  5.85178900   -5.75250100   -1.72609500
 H                  7.49294600   -5.04569900   -0.50944000
 H                  4.06861200   -6.20735700   -2.85554200
 H                  6.39334100   -6.62985800   -2.08219700
 P                  3.56680700   -2.09319500   -0.18163200
 H                  0.73554500    5.32072800   -3.16617900
 F                  3.19693700    5.37868600   -2.29697900
 F                  3.96986500    3.22610100   -0.86224000
 
3f·F·PPh4_geo3		+3.4 kJ·mol-1
 O                 -4.22419000    2.04322800    1.74964400
 C                 -3.44352100    1.11192800    1.62759900
 N                 -2.07787800    1.28558900    1.54406900
 C                 -1.41655000    2.50425200    1.43583000
 C                 -0.03232100    2.48307900    1.67739400
 C                  0.73133500    3.62945400    1.51216800
 C                  0.15788700    4.83093500    1.09695000
 C                 -1.21296600    4.83863900    0.85629500
 C                 -2.01005500    3.70674400    1.02877100
 H                 -3.07751200    3.74081100    0.82200100
 C                 -1.88673400    6.09429000    0.36963400
 F                 -2.64127500    5.86552300   -0.71673600
 F                 -1.00876000    7.05252600    0.04463300
 F                 -2.70700500    6.61384300    1.29937400
 H                  0.76290800    5.72330400    0.94591500
 C                  2.20317500    3.55245000    1.81544000
 F                  2.89080400    4.56180800    1.26992600
 F                  2.75481000    2.40787200    1.37210500
 F                  2.44174600    3.59053500    3.14052400
 H                  0.43877900    1.54075100    1.95931600
 H                 -1.45935700    0.48954200    1.32594300
 N                 -3.86257300   -0.20095400    1.56974800
 C                 -2.93403500   -1.28136700    1.61897500
 C                 -2.81305100   -2.15591500    0.55241600
 C                 -1.82295500   -3.19349000    0.61386900
 C                 -1.64016800   -4.12521500   -0.44762900
 C                 -0.63959600   -5.06931500   -0.39770500
 C                  0.22979400   -5.13758200    0.71900000
 C                  0.06233500   -4.26796600    1.77151100
 C                 -0.96720600   -3.28755800    1.75087000
 C                 -1.16414800   -2.39966100    2.84304200
 C                 -2.12993000   -1.43301100    2.78266600
 H                 -2.29048000   -0.74162700    3.61159100
 H                 -0.53539600   -2.50546500    3.72941400
 H                  0.72005200   -4.31646700    2.64288600
 H                  1.02847200   -5.88127800    0.74261200
 H                 -0.51173600   -5.76892700   -1.22529300
 H                 -2.30690600   -4.07730000   -1.31066200
 C                 -3.66079300   -1.97563200   -0.66610000
 C                 -3.38542500   -0.93709100   -1.55592900
 C                 -4.21924200   -0.73373700   -2.69565900
 C                 -5.29578400   -1.55129900   -2.91505100
 C                 -5.61057000   -2.61988600   -2.03333900
 C                 -6.72996800   -3.46677100   -2.25298400
 C                 -7.02259000   -4.49014200   -1.38407400
 C                 -6.19930900   -4.70627500   -0.25105800
 C                 -5.10804700   -3.90448200   -0.01274900
 C                 -4.77684500   -2.83564700   -0.89723500
 H                 -4.48334000   -4.08084900    0.86498700
 H                 -6.43508600   -5.51715300    0.44000800
 H                 -7.88502600   -5.13416800   -1.56042200
 H                 -7.35611100   -3.28436400   -3.12905000
 H                 -5.93203400   -1.38587500   -3.78697200
 H                 -3.98643800    0.08416300   -3.37115500
 N                 -2.27603700   -0.14202800   -1.30643200
 C                 -1.88469800    1.02300400   -1.93674300
 O                 -2.51584600    1.60466700   -2.80267400
 N                 -0.66269800    1.42781000   -1.45739600
 C                  0.04193700    2.57280900   -1.80645200
 C                 -0.53834600    3.71296000   -2.38304600
 C                  0.24505400    4.83931900   -2.63294700
 C                  1.59668400    4.83707800   -2.32459100
 C                  2.17541400    3.70006500   -1.76876700
 C                  1.41396500    2.57783500   -1.50257600
 H                  1.88635200    1.70456500   -1.05123500
 H                 -1.59904800    3.71543700   -2.61889700
 H                 -0.24615200    0.81070800   -0.74449700
 H                 -1.62628900   -0.45895000   -0.57681600
 C                 -5.30296900   -0.52462500    1.70056900
 C                 -6.16430200    0.11011700    0.61368600
 H                 -6.21299200    1.19754300    0.73812700
 H                 -5.76347100   -0.11626600   -0.38406600
 H                 -7.18170600   -0.30218200    0.67692200
 C                 -5.80390200   -0.20919000    3.10827300
 H                 -5.18857800   -0.72127400    3.86228400
 H                 -5.76181900    0.87171300    3.29034600
 H                 -6.84302200   -0.54802400    3.22380000
 H                 -5.34592300   -1.61343400    1.55964900
 F                 -0.27644800   -0.33484800    0.47998200
 C                  2.39473500   -1.48504700   -1.33028300
 C                  1.13316400   -2.09561900   -1.26649000
 C                  2.70551800   -0.60936700   -2.38139500
 C                  0.19345300   -1.82838500   -2.25658300
 H                  0.87953900   -2.77909100   -0.45315300
 C                  1.74537600   -0.32858700   -3.35085200
 H                  3.69024300   -0.14698300   -2.45170300
 C                  0.49229900   -0.93805200   -3.28801900
 H                 -0.78486900   -2.30648500   -2.20947900
 H                  1.98046100    0.36632500   -4.15745800
 H                 -0.26134400   -0.71433700   -4.04537400
 C                  5.23541100   -1.34936600   -0.67599300
 C                  6.17728900   -2.23002400   -1.21599800
 C                  5.51215200    0.02461800   -0.59227100
 C                  7.39584400   -1.73329800   -1.67983800
 H                  5.96707800   -3.29916400   -1.27112500
 C                  6.72821400    0.51081200   -1.06214900
 H                  4.78234400    0.71385300   -0.15870900
 C                  7.66835000   -0.36843500   -1.60578000
 H                  8.13383300   -2.41805400   -2.09845300
 H                  6.94223100    1.57817500   -1.00071200
 H                  8.62201600    0.01547700   -1.97041600
 C                  3.36100700   -1.23037700    1.51534200
 C                  4.46429800   -1.00575200    2.35539800
 C                  2.05865700   -0.97819700    1.95856700
 C                  4.25809000   -0.51848700    3.64233000
 H                  5.47988200   -1.20091900    2.00578800
 C                  1.87032600   -0.48606200    3.25211300
 H                  1.18446700   -1.09462800    1.30567200
 C                  2.96028400   -0.25595200    4.08952400
 H                  5.11216400   -0.33521900    4.29479400
 H                  0.85567600   -0.27369900    3.59437100
 H                  2.80271600    0.13711900    5.09496900
 C                  3.64065500   -3.72155500    0.01233700
 C                  3.89157200   -4.34272700    1.24116900
 C                  3.43126500   -4.49100900   -1.14084500
 C                  3.94744900   -5.73422000    1.31051200
 H                  4.03459800   -3.74543600    2.14308300
 C                  3.49133600   -5.88011200   -1.06259000
 H                  3.21553500   -4.00609600   -2.09514800
 C                  3.75291100   -6.50023000    0.16095700
 H                  4.13971100   -6.22017000    2.26752000
 H                  3.32885300   -6.47985200   -1.95861100
 H                  3.79616200   -7.58871200    0.21974300
 P                  3.63189600   -1.92773500   -0.11283200
 H                 -0.19111600    5.74008000   -3.06614300
 F                  2.36342100    5.91391400   -2.56439900
 F                  3.49055200    3.69669300   -1.49833200

3f·F·PPh4_geo4		+3.5 kJ·mol-1 
 O                  1.72903300   -3.13055400   -1.69673800
 C                  1.99884000   -2.35329200   -0.79227000
 N                  1.05332800   -1.89894500    0.11217000
 C                 -0.09384100   -2.60621800    0.44053800
 C                 -0.66019500   -2.35147000    1.70669400
 C                 -1.80422800   -3.02326200    2.11217400
 C                 -2.42931300   -3.96846700    1.29355200
 C                 -1.86681100   -4.20938200    0.04706100
 C                 -0.71401800   -3.55451900   -0.38779800
 H                 -0.29142900   -3.77224600   -1.36441200
 C                 -2.50932500   -5.17454000   -0.91201800
 F                 -3.62009200   -5.73259200   -0.41201900
 F                 -1.68386900   -6.17326900   -1.25497800
 F                 -2.86158100   -4.56223500   -2.05926600
 H                 -3.32324600   -4.49595100    1.62592100
 C                 -2.43856100   -2.72011400    3.44178500
 F                 -3.57199800   -2.00729100    3.28624000
 F                 -1.63974300   -2.01977900    4.25216100
 F                 -2.78722500   -3.83971700    4.09559400
 H                 -0.17082000   -1.62415300    2.35601000
 H                  1.25747100   -1.08229100    0.72792100
 N                  3.27138000   -1.86585200   -0.60232700
 C                  3.68630700   -1.32991500    0.65646300
 C                  4.34674300   -0.11559800    0.72731100
 C                  4.75100100    0.38864600    2.00736500
 C                  5.40712600    1.64455000    2.14186000
 C                  5.77418400    2.11722600    3.37999500
 C                  5.51028400    1.35954200    4.54699400
 C                  4.87918400    0.14285200    4.44779700
 C                  4.48314100   -0.36974800    3.18323300
 C                  3.83137800   -1.62755100    3.06012800
 C                  3.44801100   -2.09459500    1.83311900
 H                  2.95285900   -3.06175000    1.73339000
 H                  3.64693600   -2.21852900    3.95914200
 H                  4.66947200   -0.45003800    5.34038900
 H                  5.80864300    1.74543400    5.52274700
 H                  6.27311400    3.08363400    3.46514100
 H                  5.61280000    2.23209900    1.24580500
 C                  4.63950200    0.67490700   -0.50602800
 C                  3.67606300    1.52624100   -1.03898900
 C                  3.94505400    2.22101100   -2.25773100
 C                  5.15876900    2.08812400   -2.87905800
 C                  6.19188500    1.28854500   -2.32575600
 C                  7.46942000    1.18151400   -2.93991800
 C                  8.46104700    0.41801300   -2.37460700
 C                  8.21135400   -0.27107600   -1.16104600
 C                  6.98329800   -0.19268200   -0.54914000
 C                  5.92906800    0.58408700   -1.11618900
 H                  6.80481800   -0.72815400    0.38544000
 H                  9.00361300   -0.86854000   -0.70731000
 H                  9.43951600    0.34325300   -2.85069600
 H                  7.64666500    1.72508400   -3.87044200
 H                  5.34836100    2.62133800   -3.81289500
 H                  3.18200400    2.86967600   -2.67424400
 N                  2.47148900    1.67849400   -0.34871800
 C                  1.57619700    2.71111500   -0.49663200
 O                  1.59651300    3.52979400   -1.40329200
 N                  0.63606000    2.72085900    0.51009400
 C                 -0.41209200    3.63326900    0.63237400
 C                 -0.89371900    4.42867800   -0.42326500
 C                 -1.99921600    5.25586900   -0.22935100
 C                 -2.64127900    5.29192600    0.99550500
 C                 -2.15219400    4.52646500    2.05039900
 C                 -1.03972800    3.72242400    1.88654900
 H                 -0.66227900    3.16577000    2.74227800
 H                 -0.39248100    4.41225400   -1.38566500
 H                  0.71324700    1.95044200    1.18798700
 H                  2.27244500    1.04795800    0.44141900
 C                  4.34495700   -2.32200300   -1.52143300
 C                  4.13333300   -1.83392600   -2.94851200
 H                  3.96470300   -0.74606100   -2.95830500
 H                  5.03321900   -2.04650600   -3.54347800
 H                  3.27844100   -2.34140700   -3.41272500
 C                  4.58243800   -3.82787100   -1.42251200
 H                  3.73887400   -4.38979800   -1.83776800
 H                  5.49519400   -4.09058600   -1.97580900
 H                  4.72518700   -4.12385500   -0.37263400
 H                  5.24667700   -1.83472600   -1.14164800
 F                  1.19874500    0.30407000    1.59784700
 C                 -3.04459600    0.81529900    0.78335400
 C                 -4.14177800    1.07754900    1.62393200
 C                 -1.77386400    0.60807200    1.32236600
 C                 -3.94631000    1.18199500    2.99549900
 H                 -5.14791100    1.17950600    1.21146400
 C                 -1.59345500    0.69503500    2.70489500
 H                 -0.90891300    0.38155700    0.69448300
 C                 -2.66931800    0.99358200    3.53471800
 H                 -4.79332800    1.39421000    3.64831700
 H                 -0.58823200    0.53491200    3.09993200
 H                 -2.52158500    1.06529700    4.61328100
 C                 -1.81198400    0.19015400   -1.83247100
 C                 -0.79453200    1.13887200   -2.01553000
 C                 -1.66902200   -1.11099100   -2.33121300
 C                  0.37042000    0.77626500   -2.68633000
 H                 -0.91750700    2.16228600   -1.65424000
 C                 -0.49645600   -1.46252100   -2.99700000
 H                 -2.46166700   -1.84980900   -2.20210500
 C                  0.52067900   -0.52505100   -3.16812700
 H                  1.15450800    1.51925800   -2.83384600
 H                 -0.36908500   -2.47619800   -3.37651000
 H                  1.43962500   -0.81142400   -3.68070800
 C                 -4.55579200   -0.58669300   -1.22339900
 C                 -5.48515300   -0.50591600   -2.26571500
 C                 -4.52151800   -1.70928000   -0.38413300
 C                 -6.37699500   -1.55785700   -2.47071900
 H                 -5.51950000    0.37324000   -2.91127900
 C                 -5.41261000   -2.75711800   -0.60061300
 H                 -3.80103100   -1.76427600    0.43611000
 C                 -6.33758600   -2.68108400   -1.64390400
 H                 -7.10636700   -1.49792400   -3.27891800
 H                 -5.38655300   -3.63363700    0.04831100
 H                 -7.03654000   -3.50184800   -1.80966700
 C                 -3.86792800    2.23165800   -1.69399700
 C                 -4.51784300    3.20164700   -0.92233100
 C                 -3.68564100    2.43428600   -3.07090600
 C                 -5.00139500    4.35904300   -1.53047800
 H                 -4.63039500    3.07881700    0.15453100
 C                 -4.16555700    3.59655400   -3.66833100
 H                 -3.16084300    1.69026100   -3.67360400
 C                 -4.82769800    4.55571900   -2.89947000
 H                 -5.49909000    5.11594600   -0.92309400
 H                 -4.01812600    3.75449400   -4.73701100
 H                 -5.20192300    5.46585500   -3.37015400
 P                 -3.30700800    0.67919300   -0.98002200
 H                 -2.38616300    5.86936400   -1.04344400
 F                 -3.73488800    6.05180400    1.18165800
 F                 -2.76459300    4.58968800    3.24078600

3f·F·PPh4_geo5		+3.7 kJ·mol-1
 O                  1.92934800   -0.28463700    3.51993900
 C                  2.37892400    0.24852300    2.51445200
 N                  1.66534200    1.16949600    1.77325900
 C                  0.39501000    1.62551600    2.10986100
 C                  0.03747700    2.91375100    1.66235300
 C                 -1.20322200    3.44523300    1.98385600
 C                 -2.14003700    2.71876900    2.72405600
 C                 -1.79127300    1.43464700    3.12559400
 C                 -0.54265000    0.88028400    2.83994500
 H                 -0.29389100   -0.11855000    3.18641700
 C                 -2.81394900    0.58100700    3.82599600
 F                 -3.68221600    1.30857800    4.54119800
 F                 -2.25833100   -0.30948100    4.65612500
 F                 -3.55135000   -0.12808800    2.94294900
 H                 -3.11475700    3.14185000    2.96966400
 C                 -1.56543900    4.84502300    1.56051500
 F                 -2.71274900    4.86923800    0.85495800
 F                 -0.62585300    5.41438400    0.80062100
 F                 -1.76086100    5.64600400    2.62017900
 H                  0.76463100    3.47726200    1.07569300
 H                  2.08829700    1.69066600    0.98141600
 N                  3.62962600   -0.05167200    2.02893700
 C                  4.25918800    0.75537000    1.02806100
 C                  4.41742000    0.28770700   -0.26295600
 C                  5.08210100    1.11570500   -1.22782100
 C                  5.27035800    0.69384400   -2.57411600
 C                  5.90118700    1.50834400   -3.48459000
 C                  6.37797900    2.78502200   -3.09859000
 C                  6.21204500    3.21844100   -1.80565400
 C                  5.56283600    2.40033700   -0.84173400
 C                  5.37647700    2.83863400    0.49668600
 C                  4.74260500    2.03690800    1.40641500
 H                  4.57866500    2.37111200    2.43202600
 H                  5.73850800    3.82707500    0.78492700
 H                  6.57314000    4.20155600   -1.49735300
 H                  6.87507900    3.42197300   -3.83151400
 H                  6.03628600    1.16996500   -4.51286600
 H                  4.90636000   -0.28922300   -2.87651300
 C                  3.87485000   -1.03877600   -0.68624100
 C                  2.61286000   -1.11151800   -1.27345700
 C                  2.10850700   -2.37166200   -1.71649700
 C                  2.84100800   -3.51348100   -1.52320700
 C                  4.13110900   -3.47976500   -0.93166800
 C                  4.90339300   -4.65735200   -0.74003200
 C                  6.16877400   -4.59157900   -0.20927000
 C                  6.72381500   -3.33272300    0.13322000
 C                  5.99754700   -2.17781300   -0.03348400
 C                  4.66715200   -2.21639900   -0.54476600
 H                  6.44030100   -1.21183500    0.21593300
 H                  7.74040700   -3.28068000    0.52616800
 H                  6.75435300   -5.50047300   -0.06539300
 H                  4.47105900   -5.61742100   -1.03035500
 H                  2.43735100   -4.47548600   -1.84735500
 H                  1.13774400   -2.40851300   -2.20278300
 N                  1.89000700    0.07157500   -1.40067100
 C                  0.64820800    0.26810600   -1.96362300
 O                 -0.03037700   -0.61395300   -2.48024000
 N                  0.26811400    1.57783600   -1.84671800
 C                 -0.86360400    2.17226300   -2.38887300
 C                 -1.76346400    1.52956300   -3.25711900
 C                 -2.87579900    2.21667300   -3.73907500
 C                 -3.10256100    3.53195500   -3.36998200
 C                 -2.20219400    4.17614500   -2.52630000
 C                 -1.09056300    3.51474500   -2.03611800
 H                 -0.39741300    4.04662700   -1.38236800
 H                 -1.58407400    0.49845100   -3.54485000
 H                  0.93348800    2.17488500   -1.30258000
 H                  2.31146900    0.92784100   -1.02085800
 C                  4.53174900   -0.91866900    2.82586700
 C                  4.00969300   -2.34375400    2.97160700
 H                  3.15888700   -2.37397600    3.66169700
 H                  3.70739300   -2.75128800    1.99563100
 H                  4.80980800   -2.98252100    3.37246200
 C                  4.89283500   -0.29107700    4.17075000
 H                  4.00133500   -0.20305400    4.80328200
 H                  5.63286200   -0.91885900    4.68687000
 H                  5.33202200    0.70670600    4.03201300
 H                  5.44633700   -0.96987100    2.22204600
 F                  2.17017000    2.58590300   -0.41432500
 C                 -3.65164200   -0.54713500   -0.60168700
 C                 -4.90314300   -0.36359500   -1.21393500
 C                 -2.91867500    0.54957400   -0.13925800
 C                 -5.41761000    0.91968900   -1.36083500
 H                 -5.47877500   -1.22367300   -1.56315700
 C                 -3.45136000    1.83060800   -0.28332200
 H                 -1.94481400    0.41530500    0.33927300
 C                 -4.69140400    2.01641200   -0.88911800
 H                 -6.38846200    1.06439200   -1.83557100
 H                 -2.88693000    2.68948200    0.07041700
 H                 -5.09235300    3.02576700   -0.99932000
 C                 -1.75564400   -2.34294300    0.82449200
 C                 -0.43442600   -1.99503700    0.49825100
 C                 -2.06608300   -2.84356500    2.09413900
 C                  0.57345100   -2.16427300    1.44177400
 H                 -0.19973700   -1.62318200   -0.50143100
 C                 -1.04974000   -2.99537900    3.03630400
 H                 -3.08706000   -3.12757300    2.35002300
 C                  0.26444500   -2.66588800    2.70866000
 H                  1.60430000   -1.90871000    1.18310100
 H                 -1.28745400   -3.38166200    4.02768800
 H                  1.05680800   -2.77991900    3.44733500
 C                 -4.40152000   -3.26718900   -0.00969300
 C                 -4.55312600   -4.52715000   -0.59770800
 C                 -5.31414900   -2.82236100    0.95895400
 C                 -5.61410500   -5.34485700   -0.20940900
 H                 -3.85361200   -4.86839600   -1.36206800
 C                 -6.36762800   -3.64709700    1.34249500
 H                 -5.20482100   -1.83245400    1.40841600
 C                 -6.51644800   -4.90718600    0.75883700
 H                 -5.73656300   -6.32544300   -0.67011400
 H                 -7.07684300   -3.30277800    2.09558400
 H                 -7.34584200   -5.54928200    1.05831400
 C                 -2.29871900   -2.75633000   -1.99487800
 C                 -2.64853600   -2.12245700   -3.19092500
 C                 -1.38907000   -3.82283200   -1.99578100
 C                 -2.08449100   -2.55469600   -4.38873200
 H                 -3.33551000   -1.27505500   -3.18750700
 C                 -0.83386600   -4.25071200   -3.19868800
 H                 -1.10173200   -4.30781200   -1.06023700
 C                 -1.17753500   -3.61335500   -4.39229600
 H                 -2.34394300   -2.05148300   -5.32068600
 H                 -0.12238100   -5.07728800   -3.20278100
 H                 -0.72982000   -3.94205800   -5.33108000
 P                 -3.01319800   -2.21023700   -0.44351500
 H                 -3.58831400    1.73227400   -4.40805300
 F                 -4.18598800    4.19586900   -3.80931500
 F                 -2.42873000    5.45157400   -2.18887100
 
3f·F·PPh4_geo6		+6.6 kJ·mol-1
 O                 -5.54333000    0.02959900   -0.25000200
 C                 -4.43465900    0.36815000   -0.63443100
 N                 -3.42953300   -0.53324500   -0.92441900
 C                 -3.50503700   -1.91381700   -0.77795800
 C                 -2.33887300   -2.64340700   -1.10320300
 C                 -2.31278000   -4.02218000   -0.97421900
 C                 -3.42914200   -4.73787700   -0.52978600
 C                 -4.57229400   -4.01341600   -0.22400200
 C                 -4.63230900   -2.62177200   -0.33818200
 H                 -5.54366200   -2.08747800   -0.08546000
 C                 -5.81754500   -4.71768000    0.24614600
 F                 -6.84417800   -4.53094400   -0.60066400
 F                 -6.22597000   -4.26423000    1.44216100
 F                 -5.64441200   -6.04064600    0.36538800
 H                 -3.40270000   -5.82265100   -0.43394500
 C                 -1.05546100   -4.78850500   -1.28715800
 F                 -1.30811700   -5.87301300   -2.03918300
 F                 -0.45221600   -5.23565800   -0.17167200
 F                 -0.15228100   -4.05337800   -1.95082300
 H                 -1.46467100   -2.09392200   -1.45604300
 H                 -2.47424500   -0.20022700   -1.14429700
 N                 -4.09652200    1.69747200   -0.78764900
 C                 -2.91309100    2.11055000   -1.46640200
 C                 -1.94351100    2.85004500   -0.80988500
 C                 -0.73927500    3.19543400   -1.50619700
 C                  0.32011500    3.89833100   -0.86529200
 C                  1.48639500    4.18415400   -1.53794200
 C                  1.65171300    3.79117900   -2.88930200
 C                  0.64094800    3.12160300   -3.53766400
 C                 -0.57102600    2.80336600   -2.86632000
 C                 -1.61707000    2.09291500   -3.51630500
 C                 -2.75431300    1.75594800   -2.83439000
 H                 -3.55764800    1.19829900   -3.31834100
 H                 -1.49692300    1.81460000   -4.56536000
 H                  0.75557900    2.81572900   -4.57995100
 H                  2.57895000    4.02800000   -3.41369900
 H                  2.28557800    4.72544500   -1.02924700
 H                  0.19288400    4.21000000    0.17236800
 C                 -2.11542600    3.22257300    0.62742900
 C                 -1.84005200    2.28350600    1.61802300
 C                 -2.06283100    2.60451500    2.98965500
 C                 -2.51653600    3.85022700    3.33798900
 C                 -2.76800200    4.84991200    2.36111200
 C                 -3.22482700    6.14798000    2.71662200
 C                 -3.46458200    7.09915100    1.75497500
 C                 -3.25413900    6.78670500    0.38826000
 C                 -2.81635100    5.53895100    0.01314800
 C                 -2.56221100    4.52879300    0.98744900
 H                 -2.65812600    5.30901500   -1.04246200
 H                 -3.44251800    7.54512900   -0.37324600
 H                 -3.81577900    8.09245700    2.03723500
 H                 -3.38244900    6.37294200    3.77367400
 H                 -2.69240200    4.08734500    4.38926500
 H                 -1.86719200    1.84769900    3.74384600
 N                 -1.35188000    1.04569400    1.21465200
 C                 -0.73805700    0.07778400    1.98121200
 O                 -0.57325800    0.13645600    3.18984800
 N                 -0.28643700   -0.94269000    1.17763800
 C                  0.57073200   -1.97329400    1.54825200
 C                  0.73722400   -2.43180600    2.86478700
 C                  1.61332500   -3.48485000    3.12406200
 C                  2.32748900   -4.07459000    2.09371700
 C                  2.16250100   -3.61973500    0.78944400
 C                  1.29253800   -2.58205200    0.50604400
 H                  1.16727300   -2.24923500   -0.52632300
 H                  0.17602800   -1.96730700    3.67000200
 H                 -0.41150400   -0.76847300    0.15934400
 H                 -1.25913400    0.88693800    0.20428100
 C                 -5.10481300    2.74075800   -0.48125300
 C                 -5.56080100    2.71803100    0.97412800
 H                 -4.69465300    2.70314000    1.65125500
 H                 -6.14437200    3.62656500    1.18284400
 H                 -6.18444800    1.84013300    1.17655400
 C                 -6.26749000    2.69645500   -1.47036600
 H                 -6.83659700    1.76720000   -1.34967700
 H                 -6.93839500    3.54962900   -1.29658600
 H                 -5.89715900    2.75591600   -2.50423000
 H                 -4.56784700    3.68430500   -0.64111500
 F                 -0.84275400   -0.04782100   -1.19143200
 C                  4.74953600   -0.87906300    1.11202000
 C                  4.17062000   -0.95367900    2.38459100
 C                  5.73886200   -1.80278100    0.73662700
 C                  4.56720800   -1.95961100    3.26479000
 H                  3.41543800   -0.23621900    2.70352400
 C                  6.11852000   -2.81010300    1.61832000
 H                  6.22910200   -1.72804000   -0.23611100
 C                  5.53042100   -2.89066800    2.88191700
 H                  4.11147700   -2.01363400    4.25371500
 H                  6.88216400   -3.52881300    1.32019200
 H                  5.82874500   -3.68135900    3.57129700
 C                  5.69016600    1.00135500   -0.89223600
 C                  5.63865500    1.35591200   -2.24522900
 C                  6.85583600    1.21679700   -0.14393900
 C                  6.75836200    1.92768700   -2.84789400
 H                  4.73077400    1.18234400   -2.82604400
 C                  7.96868800    1.78820400   -0.75489400
 H                  6.89356700    0.93642100    0.91093200
 C                  7.91877600    2.14276100   -2.10477900
 H                  6.72361500    2.20151500   -3.90268300
 H                  8.87804400    1.95472500   -0.17687100
 H                  8.79367000    2.58722700   -2.58117800
 C                  3.17727300   -0.39096500   -1.33431800
 C                  2.04794000    0.27361400   -1.82282600
 C                  3.55987200   -1.63571500   -1.86412900
 C                  1.30576000   -0.31136500   -2.85305000
 H                  1.72080700    1.23077900   -1.40792700
 C                  2.81048900   -2.20807800   -2.88265300
 H                  4.42126000   -2.17422200   -1.47006300
 C                  1.68503700   -1.54189800   -3.37949600
 H                  0.40731800    0.19478300   -3.20027800
 H                  3.09517200   -3.18270400   -3.28017000
 H                  1.09144100   -1.99900400   -4.17234200
 C                  3.38072100    1.69909800    0.74619000
 C                  3.97535100    2.96416900    0.82641400
 C                  2.15897100    1.44858300    1.38946000
 C                  3.35202500    3.97091100    1.56339200
 H                  4.91891900    3.16771300    0.31901200
 C                  1.55838600    2.45181300    2.14494300
 H                  1.68638200    0.46608900    1.31475700
 C                  2.15458200    3.71207300    2.22846500
 H                  3.81132800    4.95828300    1.62245600
 H                  0.63212400    2.23878200    2.67938300
 H                  1.67557300    4.49664800    2.81653200
 P                  4.22158700    0.35508100   -0.08673200
 H                  1.75275300   -3.86123700    4.13806700
 F                  3.18839500   -5.07749000    2.33753500
 F                  2.85717200   -4.20716000   -0.19570200

3f·F·PPh4_geo7		+7.0 kJ·mol-1
 O                  2.14717600    4.00433400    0.74275600
 C                  2.23269700    3.01674900    0.02937400
 N                  1.16959400    2.53263300   -0.70378100
 C                 -0.09339100    3.11772600   -0.75387600
 C                 -0.88041800    2.84201200   -1.88450200
 C                 -2.15794000    3.37963400   -1.99390800
 C                 -2.69848900    4.17606700   -0.98514100
 C                 -1.91676800    4.42540100    0.13953800
 C                 -0.62604100    3.91832100    0.26783200
 H                 -0.03493300    4.12474800    1.15542400
 C                 -2.47356700    5.31150800    1.22323200
 F                 -2.33854000    6.61405400    0.91112300
 F                 -1.86176000    5.13191000    2.39897400
 F                 -3.78496500    5.10313000    1.41753400
 H                 -3.70458600    4.58854200   -1.07357300
 C                 -2.97763100    3.16720400   -3.23673200
 F                 -4.20138600    2.68791000   -2.96018100
 F                 -2.40316300    2.31326200   -4.09646100
 F                 -3.16762100    4.31871200   -3.90392100
 H                 -0.46801900    2.21046900   -2.67208500
 H                  1.22295600    1.62503700   -1.18599800
 N                  3.40467700    2.30180200   -0.09928700
 C                  3.60061700    1.36377000   -1.15221600
 C                  4.00698700    0.06949500   -0.87080100
 C                  4.24123200   -0.84052100   -1.95753000
 C                  4.68729600   -2.17769800   -1.74652800
 C                  4.88464400   -3.03455900   -2.80361600
 C                  4.65178800   -2.60443300   -4.13274300
 C                  4.23183100   -1.31859300   -4.37034100
 C                  4.02037200   -0.40928100   -3.29816900
 C                  3.60724900    0.92949300   -3.53785900
 C                  3.41655400    1.79416100   -2.49527400
 H                  3.11849900    2.82859200   -2.67047700
 H                  3.46108000    1.26179500   -4.56720400
 H                  4.05493700   -0.97039300   -5.38993800
 H                  4.81255800   -3.29332400   -4.96304700
 H                  5.22962400   -4.05310800   -2.61800200
 H                  4.87890900   -2.51867000   -0.72789600
 C                  4.19859700   -0.37707200    0.54188000
 C                  3.10541300   -0.52039100    1.39191700
 C                  3.29605200   -0.98994100    2.72603400
 C                  4.55295500   -1.25159800    3.19755800
 C                  5.70072000   -1.06834500    2.38043100
 C                  7.01189600   -1.30763500    2.87243400
 C                  8.11173100   -1.11477500    2.07217100
 C                  7.93879400   -0.66807700    0.73920900
 C                  6.68124000   -0.43646300    0.23339900
 C                  5.51911400   -0.63409400    1.03589700
 H                  6.56624200   -0.08955000   -0.79470900
 H                  8.81291600   -0.50402100    0.10717500
 H                  9.11500400   -1.29779600    2.45898700
 H                  7.12641900   -1.64412600    3.90509000
 H                  4.68725100   -1.60902600    4.22049800
 H                  2.42557900   -1.12569900    3.36051000
 N                  1.82292300   -0.24627700    0.91597600
 C                  0.75325800    0.17371100    1.68599200
 O                  0.79686100    0.33134700    2.89455100
 N                 -0.36920100    0.37422800    0.91446200
 C                 -1.57340700    0.93870500    1.33831100
 C                 -1.76960200    1.53604300    2.59362900
 C                 -3.00309500    2.10236600    2.91201100
 C                 -4.04400300    2.07687500    1.99980200
 C                 -3.84591800    1.49798500    0.75039700
 C                 -2.63019000    0.93469900    0.41153000
 H                 -2.50712500    0.50706300   -0.58418700
 H                 -0.95713800    1.55459700    3.31278200
 H                 -0.22439700    0.25364500   -0.10348100
 H                  1.67162400   -0.19880700   -0.10134100
 C                  4.61268900    2.75605700    0.63430600
 C                  4.42806700    2.74893300    2.14759900
 H                  5.40038000    2.92863300    2.62835700
 H                  3.72746400    3.53036300    2.46198900
 H                  4.04998700    1.77467500    2.48819600
 C                  5.10575400    4.09905500    0.10016900
 H                  4.37869900    4.88893000    0.32295800
 H                  6.06647500    4.35756700    0.56730200
 H                  5.25572000    4.04944700   -0.98829400
 H                  5.37216300    2.00162900    0.39308200
 F                  0.66078200    0.00343200   -1.50171900
 C                 -0.62485800   -3.89185300   -0.17219300
 C                 -0.35603800   -5.25392900   -0.35397300
 C                  0.41553700   -2.95373600   -0.18927800
 C                  0.95896800   -5.66749000   -0.56484000
 H                 -1.16262200   -5.98788200   -0.33125600
 C                  1.72310100   -3.37618300   -0.39711900
 H                  0.21301300   -1.89175500   -0.05301300
 C                  1.99403700   -4.73196900   -0.58942700
 H                  1.17367400   -6.72665000   -0.70936500
 H                  2.52508500   -2.63825200   -0.41279500
 H                  3.02111700   -5.05938700   -0.75911000
 C                 -2.38022100   -2.45931600    1.68580100
 C                 -3.59345100   -1.85281200    2.04872900
 C                 -1.29571700   -2.45050400    2.56960500
 C                 -3.72058800   -1.25708400    3.29793800
 H                 -4.44194300   -1.84254300    1.36247800
 C                 -1.42628700   -1.83133400    3.81290300
 H                 -0.34771500   -2.91532900    2.29648600
 C                 -2.63546600   -1.24525300    4.17776200
 H                 -4.66307000   -0.78576800    3.57903000
 H                 -0.57253100   -1.80080900    4.48919200
 H                 -2.73210900   -0.76020100    5.15017300
 C                 -2.80435900   -2.20909100   -1.22844700
 C                 -1.86972000   -1.57305900   -2.05469000
 C                 -4.17748700   -1.95560500   -1.38731200
 C                 -2.31412600   -0.67897200   -3.02980200
 H                 -0.79553700   -1.71960300   -1.94719300
 C                 -4.60740200   -1.06250700   -2.36249800
 H                 -4.91474100   -2.46775400   -0.76583900
 C                 -3.67535700   -0.42563800   -3.18617200
 H                 -1.57844900   -0.17841500   -3.65989100
 H                 -5.67263400   -0.86417100   -2.48263800
 H                 -4.01582600    0.27000000   -3.95299000
 C                 -3.40932600   -4.69941200    0.13503300
 C                 -3.83509300   -5.26293900   -1.07609700
 C                 -3.78538700   -5.27163400    1.35543200
 C                 -4.63957700   -6.39887300   -1.06016400
 H                 -3.54133200   -4.81240700   -2.02661100
 C                 -4.59244100   -6.40854300    1.36111800
 H                 -3.45379300   -4.82946000    2.29655400
 C                 -5.01763100   -6.96942700    0.15720900
 H                 -4.97493200   -6.83806600   -2.00003400
 H                 -4.89123200   -6.85454500    2.31008400
 H                 -5.65140700   -7.85722600    0.16615800
 P                 -2.28804800   -3.29891300    0.10206300
 H                 -3.16723600    2.57759300    3.87965800
 F                 -5.24159300    2.60696600    2.29707200
 F                 -4.85628500    1.49295700   -0.13150800

3f·F·PPh4_geo8		+7.2 kJ·mol-1 
 O                 -0.60659400   -4.48991200    0.63544800
 C                 -0.00701700   -3.46139200    0.90787400
 N                 -0.65548800   -2.27492200    1.18028500
 C                 -2.04388500   -2.13018400    1.18154300
 C                 -2.59168500   -1.14790900    2.02087300
 C                 -3.96853600   -0.95387000    2.06321100
 C                 -4.83011900   -1.70347300    1.26360100
 C                 -4.27315200   -2.65741000    0.41604000
 C                 -2.89994800   -2.88493400    0.36691900
 H                 -2.48640100   -3.63375100   -0.30328500
 C                 -5.19111100   -3.50001000   -0.43070600
 F                 -6.25776900   -2.80674700   -0.85664400
 F                 -5.67138500   -4.54991700    0.26180000
 F                 -4.57903700   -3.99845200   -1.51005600
 H                 -5.90886300   -1.54441200    1.29824600
 C                 -4.57543500    0.03826700    3.01703600
 F                 -5.29110900    0.98313900    2.38345800
 F                 -3.65244600    0.67424500    3.75434700
 F                 -5.41861100   -0.55640600    3.87705700
 H                 -1.92398300   -0.55566200    2.64673000
 H                 -0.14414500   -1.38969400    1.27978100
 N                  1.36776400   -3.40715800    0.96772800
 C                  2.06034400   -2.32346600    1.57969500
 C                  3.02236800   -1.62190600    0.87092600
 C                  3.77583400   -0.60093800    1.54098600
 C                  4.75411300    0.18011800    0.86184500
 C                  5.50918500    1.11163400    1.53493200
 C                  5.34670000    1.29496600    2.93039300
 C                  4.40462100    0.56350900    3.61061300
 C                  3.57929600   -0.37617900    2.93414000
 C                  2.56709300   -1.10585500    3.61618400
 C                  1.81889500   -2.04215900    2.95302500
 H                  1.05052400   -2.61792700    3.47118400
 H                  2.40946300   -0.92601000    4.68175200
 H                  4.26476500    0.70160400    4.68536000
 H                  5.96845600    2.01894100    3.45905800
 H                  6.25293400    1.70012600    0.99539200
 H                  4.90476200    0.01647300   -0.20571300
 C                  3.33319900   -1.98866900   -0.54197100
 C                  2.40812700   -1.77167600   -1.55775800
 C                  2.72088000   -2.16055900   -2.89631300
 C                  3.91384800   -2.76308800   -3.18556600
 C                  4.87442500   -3.02775600   -2.17306800
 C                  6.10219000   -3.67978900   -2.46503500
 C                  7.00942000   -3.95444900   -1.47067500
 C                  6.71335300   -3.58894100   -0.13509600
 C                  5.53638100   -2.94851200    0.17523900
 C                  4.57921300   -2.63618400   -0.83549100
 H                  5.32693500   -2.68302400    1.21214400
 H                  7.42557900   -3.82040700    0.65845300
 H                  7.94851100   -4.45837700   -1.70262400
 H                  6.30573800   -3.96502000   -3.49943800
 H                  4.13931000   -3.05509900   -4.21340500
 H                  1.99094500   -1.97370600   -3.67681900
 N                  1.20279700   -1.14174600   -1.25906800
 C                  0.03599300   -1.23653600   -1.99419200
 O                 -0.07072400   -1.86918200   -3.03212600
 N                 -0.98235400   -0.52599600   -1.41313700
 C                 -2.31227000   -0.49703100   -1.82365100
 C                 -2.83533200   -1.24054300   -2.89500900
 C                 -4.19920600   -1.18598600   -3.18142900
 C                 -5.04598500   -0.40231200   -2.41808000
 C                 -4.52675700    0.33803400   -1.36061600
 C                 -3.17715400    0.30812300   -1.06217700
 H                 -2.80154900    0.88279100   -0.21384800
 H                 -2.17869200   -1.87024100   -3.48497200
 H                 -0.74114000   -0.05605000   -0.52347800
 H                  1.12271100   -0.63009100   -0.37560400
 C                  2.15281900   -4.64832200    0.74439200
 C                  1.95652900   -5.23517900   -0.64871300
 H                  2.67501400   -6.05423700   -0.79647200
 H                  0.94109800   -5.62808400   -0.77010600
 H                  2.13893700   -4.47390200   -1.41985200
 C                  1.90468100   -5.66307300    1.85825900
 H                  2.58464900   -6.51880900    1.74281400
 H                  2.08928300   -5.20945000    2.84314500
 H                  0.87005300   -6.02434400    1.82150600
 H                  3.19801000   -4.32009400    0.81661600
 F                  0.11488000    0.30278500    0.85024100
 C                  1.28054000    2.37727200   -1.42567100
 C                  2.64126300    2.06352700   -1.31011000
 C                  0.54132800    1.95209400   -2.53560400
 C                  3.26776200    1.35931200   -2.33678000
 H                  3.21105800    2.38177200   -0.43409600
 C                  1.17714900    1.24350300   -3.55282800
 H                 -0.52561600    2.16721200   -2.61318900
 C                  2.54193400    0.96891900   -3.46255900
 H                  4.32878600    1.11658100   -2.26230100
 H                  0.60171800    0.90068100   -4.41328900
 H                  3.04226200    0.42806600   -4.26625500
 C                 -1.18518400    3.38015900   -0.00080700
 C                 -2.09527500    3.74364000   -1.00690600
 C                 -1.65350500    3.00000600    1.26257100
 C                 -3.46258600    3.72502300   -0.74655700
 H                 -1.73976700    4.07437900   -1.98500000
 C                 -3.02334400    3.00765600    1.52021100
 H                 -0.95896800    2.71394400    2.05027600
 C                 -3.92567800    3.37082300    0.52147300
 H                 -4.16705600    4.00034900   -1.53197500
 H                 -3.38418600    2.73517600    2.51095300
 H                 -4.99535500    3.36933500    0.73060700
 C                  1.48251400    3.69537100    1.22351800
 C                  2.08487900    4.90414100    1.59856400
 C                  1.51330000    2.58146100    2.07865600
 C                  2.69903900    5.00812700    2.84551100
 H                  2.07638200    5.76395100    0.92870000
 C                  2.09684400    2.71832200    3.33580100
 H                  1.05947000    1.63141000    1.76058000
 C                  2.68857300    3.92251200    3.71962900
 H                  3.17351600    5.94575600    3.13660400
 H                  2.08708200    1.86966200    4.01842400
 H                  3.14941700    4.01287300    4.70468800
 C                  0.71838900    5.17959100   -1.15695000
 C                  1.61144400    5.35027600   -2.21997600
 C                 -0.03974800    6.26500900   -0.69241900
 C                  1.74571800    6.60558100   -2.81420800
 H                  2.19763700    4.50826800   -2.59103600
 C                  0.10253400    7.51408300   -1.28860500
 H                 -0.74313200    6.13262300    0.13276500
 C                  0.99518600    7.68387800   -2.34969000
 H                  2.43810800    6.73670700   -3.64622100
 H                 -0.48794400    8.35655300   -0.92740800
 H                  1.10145800    8.66289200   -2.81889200
 P                  0.57217600    3.58837900   -0.31767600
 H                 -4.62121600   -1.76963100   -3.99993600
 F                 -6.36327500   -0.34768700   -2.67330100
 F                 -5.36898600    1.07079900   -0.61727300

3f·F·PPh4_geo9		+7.7 kJ·mol-1
 O                  5.57616100   -0.82718700    0.07154700
 C                  4.43015900   -0.92504900   -0.33867400
 N                  3.62875300    0.16346500   -0.60873000
 C                  4.01452500    1.49651600   -0.56495900
 C                  3.02290000    2.44321900   -0.89467600
 C                  3.31308600    3.79945800   -0.89091400
 C                  4.58473200    4.27516400   -0.56675900
 C                  5.55494600    3.33335800   -0.24306500
 C                  5.29693400    1.96162200   -0.23404200
 H                  6.07825700    1.25484500    0.03167900
 C                  6.94756200    3.77180200    0.12593700
 F                  7.87171700    3.22892400   -0.68416200
 F                  7.27361600    3.39950400    1.37471400
 F                  7.10106600    5.10098000    0.06066400
 H                  4.80615800    5.34070800   -0.56354500
 C                  2.22873800    4.75930500   -1.30090600
 F                  1.03093900    4.41521500   -0.80311700
 F                  2.08203800    4.80192300   -2.63966300
 F                  2.47909400    6.01299800   -0.90210700
 H                  2.02373300    2.07930300   -1.14573200
 H                  2.61813200    0.03732800   -0.80715700
 N                  3.83131200   -2.15389800   -0.54321600
 C                  2.63904700   -2.29411100   -1.31147800
 C                  1.51597400   -2.90307300   -0.77617600
 C                  0.32614600   -2.99657800   -1.57161200
 C                 -0.86777400   -3.58764300   -1.06835500
 C                 -2.00388600   -3.65383800   -1.84315400
 C                 -2.00942100   -3.13029200   -3.15957100
 C                 -0.86998000   -2.55769500   -3.67381900
 C                  0.31923200   -2.47794100   -2.89956600
 C                  1.50694400   -1.89461800   -3.42042900
 C                  2.63315500   -1.80960000   -2.64949500
 H                  3.54840000   -1.36175700   -3.03925800
 H                  1.50762300   -1.51876700   -4.44560000
 H                 -0.85928100   -2.15352000   -4.68845900
 H                 -2.91585900   -3.19147200   -3.76427900
 H                 -2.90429500   -4.12193400   -1.44312300
 H                 -0.86729600   -3.99784000   -0.05743200
 C                  1.52247600   -3.41288700    0.62911800
 C                  1.33799700   -2.52709600    1.68724000
 C                  1.41992400   -2.99536700    3.03249700
 C                  1.63512900   -4.32439900    3.28715000
 C                  1.77430000   -5.26877000    2.23553400
 C                  1.97810800   -6.65183600    2.49156400
 C                  2.11252200   -7.54783800    1.45903800
 C                  2.04723900   -7.09124600    0.11867300
 C                  1.85587900   -5.75897500   -0.16016600
 C                  1.71650300   -4.80337400    0.88956100
 H                  1.80887800   -5.41889600   -1.19663600
 H                  2.15103900   -7.80537400   -0.69974500
 H                  2.26933100   -8.60738100    1.66504200
 H                  2.02631900   -6.98753400    3.52973300
 H                  1.70394000   -4.67334200    4.31955700
 H                  1.30819000   -2.28217900    3.84380400
 N                  1.07965600   -1.19263700    1.38451900
 C                  0.49768200   -0.24796600    2.20159200
 O                  0.21151200   -0.41875200    3.37692500
 N                  0.22901200    0.90421400    1.49742900
 C                 -0.59809100    1.94276800    1.91735100
 C                 -0.91056900    2.21526200    3.25945900
 C                 -1.75375500    3.28085600    3.57290800
 C                 -2.29309200    4.06872900    2.57013100
 C                 -1.98287800    3.80024300    1.24039600
 C                 -1.14369700    2.75264100    0.90495000
 H                 -0.91049800    2.56420900   -0.14460300
 H                 -0.48730000    1.59847800    4.04574300
 H                  0.46256200    0.85076800    0.48771300
 H                  1.11412900   -0.91497200    0.39487800
 C                  4.60398600   -3.38673000   -0.25480100
 C                  4.98387100   -3.51043500    1.21641000
 H                  5.72817100   -2.75520600    1.49369700
 H                  4.09705300   -3.38948000    1.85524600
 H                  5.40557800   -4.50958000    1.39868700
 C                  5.79717900   -3.53212100   -1.19733800
 H                  5.47005000   -3.46260900   -2.24522100
 H                  6.53836000   -2.74816200   -1.00431200
 H                  6.26906500   -4.51397800   -1.05065000
 H                  3.90515600   -4.20030200   -0.48259700
 F                  1.01432300    0.20350700   -0.89526200
 C                 -3.66438700   -1.29723300    0.56926800
 C                 -2.50404400   -1.19451000    1.35186000
 C                 -4.36588400   -2.50734300    0.50191200
 C                 -2.06773600   -2.29482100    2.08563200
 H                 -1.95032100   -0.25329400    1.40007100
 C                 -3.90872600   -3.60962200    1.22322600
 H                 -5.26157400   -2.59706500   -0.11351900
 C                 -2.76780500   -3.50129100    2.01669000
 H                 -1.18792400   -2.19820500    2.72207100
 H                 -4.45092400   -4.55409000    1.16510600
 H                 -2.41485100   -4.36193200    2.58732300
 C                 -4.93843600    1.32889200    0.94012200
 C                 -5.84293000    2.31548200    0.51446300
 C                 -4.50493900    1.30283600    2.27082500
 C                 -6.28698700    3.28179800    1.41167600
 H                 -6.21099400    2.32509500   -0.51358800
 C                 -4.96486400    2.26946500    3.16416100
 H                 -3.81193200    0.53836900    2.62206700
 C                 -5.84557600    3.26055100    2.73619900
 H                 -6.98453300    4.04980900    1.07675800
 H                 -4.62323100    2.24690500    4.19934100
 H                 -6.19336200    4.01966400    3.43776500
 C                 -3.04624900    0.93535800   -1.27580500
 C                 -3.26229900    2.25781300   -1.69909700
 C                 -1.92587600    0.22107600   -1.71374800
 C                 -2.35607800    2.85865800   -2.56333900
 H                 -4.11692100    2.83064200   -1.33976100
 C                 -1.02614400    0.83485800   -2.58954500
 H                 -1.73375700   -0.80216300   -1.37906800
 C                 -1.24054700    2.14408500   -3.01163900
 H                 -2.51257100    3.89113500   -2.87699600
 H                 -0.14043300    0.28327700   -2.89755800
 H                 -0.52530800    2.62122100   -3.68333200
 C                 -5.65463700   -0.34213900   -1.33187400
 C                 -5.40288300   -0.61332700   -2.68185900
 C                 -6.93551100   -0.53211600   -0.79481100
 C                 -6.43749900   -1.07700700   -3.49324100
 H                 -4.40519700   -0.46023800   -3.09809500
 C                 -7.96240300   -0.99403200   -1.61380000
 H                 -7.12949700   -0.31852900    0.25857200
 C                 -7.71252300   -1.26622100   -2.96048200
 H                 -6.24612600   -1.28602600   -4.54612200
 H                 -8.96068200   -1.14007800   -1.20042200
 H                 -8.52005000   -1.62553200   -3.59979100
 P                 -4.29961700    0.15549000   -0.26394100
 H                 -2.00098600    3.51216800    4.60958900
 F                 -3.12147900    5.08617200    2.86097500
 F                 -2.51523500    4.57284300    0.28189600
 
3f·F·PPh4_geo10	+10.6 kJ·mol-1
 O                  5.14171600    1.28741700   -0.70378400
 C                  4.07521400    0.69612800   -0.75618900
 N                  2.85777100    1.34025100   -0.64691700
 C                  2.71403800    2.71731200   -0.51817900
 C                  1.50175900    3.19254600    0.02361100
 C                  1.28073100    4.55561300    0.15649700
 C                  2.23733200    5.49501900   -0.23783700
 C                  3.42408400    5.01655300   -0.77651000
 C                  3.67747600    3.65202500   -0.92328400
 H                  4.62103600    3.31336000   -1.34247600
 C                  4.49695500    5.97074500   -1.23068400
 F                  5.65245900    5.76830400   -0.57941300
 F                  4.15609400    7.25181700   -1.04146900
 F                  4.76792100    5.82511100   -2.53931400
 H                  2.05889500    6.56356100   -0.12151000
 C                 -0.01090600    5.07213600    0.73052500
 F                 -0.79590900    4.09827500    1.20216600
 F                 -0.73118600    5.74345400   -0.19169400
 F                  0.20132000    5.93457100    1.73627500
 H                  0.74756700    2.46531300    0.32736300
 H                  1.98393400    0.80172600   -0.48317700
 N                  4.01311600   -0.67621900   -0.89372100
 C                  2.82172900   -1.36052200   -1.26997100
 C                  2.35061300   -2.43189500   -0.52720000
 C                  1.16236300   -3.11258700   -0.95763100
 C                  0.65645600   -4.24416600   -0.25860800
 C                 -0.49714200   -4.87057600   -0.66882700
 C                 -1.21289800   -4.39174100   -1.79073800
 C                 -0.74507000   -3.30617800   -2.49566600
 C                  0.45789600   -2.65358900   -2.10960800
 C                  0.99234300   -1.56526600   -2.85433500
 C                  2.14585000   -0.94932300   -2.45421700
 H                  2.57061600   -0.12539800   -3.02948300
 H                  0.47506500   -1.23838000   -3.75962300
 H                 -1.28792400   -2.93801100   -3.37185400
 H                 -2.13027700   -4.89271500   -2.10326100
 H                 -0.86917100   -5.73666600   -0.11934100
 H                  1.19662600   -4.60933200    0.61623600
 C                  3.01449800   -2.85664100    0.74520300
 C                  2.71813300   -2.18789600    1.92917700
 C                  3.36058300   -2.55965700    3.14572600
 C                  4.24941200   -3.60075400    3.16372900
 C                  4.53860200   -4.34640900    1.98879800
 C                  5.43558900   -5.44845200    2.00439200
 C                  5.68928600   -6.16858500    0.86214300
 C                  5.04659200   -5.81402300   -0.35001300
 C                  4.18007900   -4.74777000   -0.39748300
 C                  3.90565400   -3.97350300    0.76777500
 H                  3.68877100   -4.48406700   -1.33652500
 H                  5.24121700   -6.39372600   -1.25366500
 H                  6.37863900   -7.01354200    0.88469800
 H                  5.91784500   -5.71339700    2.94775300
 H                  4.74672500   -3.87534700    4.09612400
 H                  3.12927800   -2.00306600    4.04982900
 N                  1.80334300   -1.13608100    1.89173200
 C                  0.95152700   -0.75210200    2.91462700
 O                  0.95369900   -1.22462800    4.03621500
 N                  0.08294700    0.21569000    2.46315000
 C                 -1.13115900    0.58585700    3.02589400
 C                 -1.59615400    0.16836600    4.28249000
 C                 -2.85739100    0.56980800    4.72395600
 C                 -3.64875300    1.39038900    3.93776500
 C                 -3.17803100    1.82010500    2.69985700
 C                 -1.94259200    1.41713900    2.23026700
 H                 -1.60951100    1.74964000    1.24490700
 H                 -0.97149100   -0.47161500    4.89855800
 H                  0.18409000    0.42209100    1.45407300
 H                  1.51768400   -0.79884800    0.96813400
 C                  5.28752900   -1.43405500   -0.97765100
 C                  6.11707000   -1.33255100    0.29717400
 H                  6.52852600   -0.32399600    0.41884600
 H                  5.50378900   -1.57726700    1.17670300
 H                  6.94686100   -2.05260000    0.24653900
 C                  6.07339000   -1.07829800   -2.23824900
 H                  6.44739700   -0.04979900   -2.18706200
 H                  6.92630400   -1.76338700   -2.34547200
 H                  5.43727000   -1.18310300   -3.12962500
 H                  4.97115100   -2.47681700   -1.08015600
 F                  0.53945700    0.22135100   -0.09449300
 C                 -3.22045100   -1.66585400    0.30989900
 C                 -1.85626400   -1.68348800    0.62741500
 C                 -4.12335600   -2.51005300    0.97812200
 C                 -1.40951400   -2.55765000    1.62014400
 H                 -1.13235200   -1.02055500    0.13939100
 C                 -3.66006100   -3.37184100    1.96688800
 H                 -5.18854800   -2.48447200    0.73972400
 C                 -2.30182100   -3.39238200    2.28880800
 H                 -0.34876500   -2.58675400    1.86906100
 H                 -4.36208700   -4.01995400    2.49223800
 H                 -1.93609700   -4.06165400    3.06872500
 C                 -5.50583000   -0.09618100   -0.54291200
 C                 -6.52156500   -0.02045600   -1.50201300
 C                 -5.73735600    0.32476000    0.77432500
 C                 -7.77033500    0.48300300   -1.13970200
 H                 -6.34107500   -0.35357000   -2.52555800
 C                 -6.98514800    0.83188800    1.12534800
 H                 -4.94609900    0.25310900    1.52442500
 C                 -7.99905700    0.91115100    0.16801700
 H                 -8.56626700    0.54082800   -1.88262700
 H                 -7.16221800    1.16529000    2.14843500
 H                 -8.97671900    1.30724300    0.44571300
 C                 -2.85487600    0.82765400   -1.30888100
 C                 -3.37512400    2.11248900   -1.08839700
 C                 -1.56461000    0.66163100   -1.82645800
 C                 -2.59345400    3.22494700   -1.38652700
 H                 -4.37930300    2.24609300   -0.68642200
 C                 -0.79267700    1.78130100   -2.12189900
 H                 -1.14409900   -0.33278800   -1.98611100
 C                 -1.30785600    3.05868300   -1.90837000
 H                 -2.98692200    4.22622400   -1.20867000
 H                  0.22384700    1.64213000   -2.49354300
 H                 -0.69980400    3.93509300   -2.13983800
 C                 -3.93643900   -1.56318200   -2.53373000
 C                 -3.71122000   -0.92811600   -3.76188800
 C                 -4.25533900   -2.92614900   -2.49281600
 C                 -3.79462800   -1.66239600   -4.94405600
 H                 -3.46192000    0.13343300   -3.79726500
 C                 -4.34205000   -3.65092500   -3.67879200
 H                 -4.41417100   -3.42880700   -1.53723900
 C                 -4.10636400   -3.02149100   -4.90234500
 H                 -3.61178300   -1.16985400   -5.89946900
 H                 -4.58389700   -4.71394700   -3.64671900
 H                 -4.16535400   -3.59467700   -5.82853800
 P                 -3.85388000   -0.62169000   -1.00159800
 H                 -3.23844600    0.24968300    5.69406700
 F                 -4.86896300    1.78344100    4.34740400
 F                 -3.95318800    2.62785000    1.95687700

3f·F
 O                  0.01855100   -1.51853200    2.48880300
 C                  0.48576200   -0.60446500    1.82329500
 N                 -0.29140000    0.30898800    1.14980200
 C                 -1.68226600    0.33249300    1.16049600
 C                 -2.30002600    1.55312600    0.85198300
 C                 -3.68843800    1.64649400    0.79755900
 C                 -4.49890000    0.54078400    1.03198700
 C                 -3.87342500   -0.67304100    1.31929300
 C                 -2.48963300   -0.79418100    1.39321200
 H                 -2.02613800   -1.75318300    1.60732400
 C                 -4.72900300   -1.88276800    1.58325700
 F                 -5.13115300   -1.93602800    2.86953900
 F                 -4.08651100   -3.03072600    1.33732300
 F                 -5.84609600   -1.88365700    0.83991900
 H                 -5.58386300    0.61354800    0.96691900
 C                 -4.29132200    2.97808300    0.44396500
 F                 -5.62937600    2.94441700    0.40910800
 F                 -3.87476100    3.41232200   -0.75726300
 F                 -3.94767000    3.93347400    1.32795500
 H                 -1.67037300    2.41805000    0.63331800
 H                  0.11623500    0.98472000    0.47085500
 N                  1.84629400   -0.41143700    1.69642200
 C                  2.38182700    0.81541000    1.20802600
 C                  3.23681700    0.82562100    0.12010700
 C                  3.75627000    2.07743000   -0.34860600
 C                  4.61069600    2.15768900   -1.48473200
 C                  5.09022300    3.36958500   -1.92256100
 C                  4.74469200    4.56639600   -1.24843200
 C                  3.91795900    4.52121200   -0.15211800
 C                  3.40267100    3.28432500    0.32157200
 C                  2.53936900    3.22310200    1.44925700
 C                  2.04487000    2.02266700    1.87996500
 H                  1.37978000    1.96453900    2.74276100
 H                  2.27844400    4.14822800    1.96660100
 H                  3.63730400    5.43721000    0.37193200
 H                  5.13174400    5.52177900   -1.60591300
 H                  5.73925900    3.41094400   -2.79859800
 H                  4.87681200    1.23987200   -2.01074500
 C                  3.61083900   -0.44855300   -0.56189100
 C                  2.68235000   -1.12033000   -1.35056500
 C                  3.04696800   -2.34193000   -1.99381100
 C                  4.29427400   -2.87479100   -1.81555000
 C                  5.26491400   -2.22982700   -1.00222900
 C                  6.55856000   -2.78131900   -0.80136000
 C                  7.48306900   -2.14511000   -0.00826600
 C                  7.14323900   -0.92216100    0.62086200
 C                  5.90037500   -0.36181000    0.44095800
 C                  4.92001900   -0.99562600   -0.37866600
 H                  5.65205600    0.58014800    0.93297900
 H                  7.87524400   -0.41939100    1.25508900
 H                  8.47350900   -2.57741400    0.14086400
 H                  6.80187700   -3.72690400   -1.29112400
 H                  4.56121500   -3.81099600   -2.31034800
 H                  2.31192000   -2.84062700   -2.61812900
 N                  1.41983800   -0.56600800   -1.53228500
 C                  0.26381400   -1.27480000   -1.80420700
 O                  0.21497000   -2.48538800   -1.94469700
 N                 -0.81644400   -0.43155400   -1.89731500
 C                 -2.15305300   -0.80002100   -2.01166200
 C                 -2.62518800   -2.12354200   -1.98200000
 C                 -3.99560900   -2.37621100   -2.04271400
 C                 -4.90048800   -1.33202300   -2.13010800
 C                 -4.43203400   -0.02278800   -2.16697500
 C                 -3.07895100    0.25181500   -2.12160900
 H                 -2.74718600    1.29083100   -2.14006700
 H                 -1.91824900   -2.94232000   -1.89822300
 H                 -0.60892700    0.55647300   -1.67014800
 H                  1.27256800    0.42535900   -1.29425600
 C                  2.78048400   -1.33435500    2.38094800
 C                  2.64537500   -2.77555700    1.90179800
 H                  1.68663000   -3.20344600    2.21580700
 H                  2.71460000   -2.82548700    0.80595100
 H                  3.46180500   -3.37662300    2.32795700
 C                  2.67715900   -1.19886000    3.89910700
 H                  1.69551000   -1.54373200    4.24515400
 H                  3.45947000   -1.79981000    4.38447200
 H                  2.81224700   -0.14982300    4.20119100
 H                  3.77564200   -0.98130400    2.08092100
 F                  0.25542400    1.79955000   -0.93911300
 H                 -4.37713800   -3.39711400   -2.00770000
 F                 -6.22528000   -1.56048800   -2.17360100
 F                 -5.31721200    0.98501800   -2.22181900 

 3f·Br
 O                  0.05283700   -1.96097600    2.33819100
 C                  0.52929600   -0.96784500    1.81191900
 N                 -0.26067600    0.01842300    1.24628000
 C                 -1.65669500    0.01260500    1.24844300
 C                 -2.31953600    1.24496200    1.20051900
 C                 -3.71183800    1.29019600    1.15855300
 C                 -4.47603000    0.12877100    1.17385400
 C                 -3.80300900   -1.09283900    1.21477300
 C                 -2.41472200   -1.16943300    1.24505400
 H                 -1.91286000   -2.13308700    1.25402900
 C                 -4.60655900   -2.36453600    1.26858100
 F                 -4.95304700   -2.67501400    2.53433400
 F                 -3.93551300   -3.41810700    0.78883800
 F                 -5.75291000   -2.27073300    0.57794900
 H                 -5.56395800    0.17029900    1.13357100
 C                 -4.36860100    2.64133700    1.07471500
 F                 -5.70514700    2.55957700    1.04217200
 F                 -3.98498800    3.31461100   -0.02017500
 F                 -4.04995900    3.41692000    2.12742600
 H                 -1.73390900    2.16610100    1.17403100
 H                  0.16516900    0.84096100    0.82510600
 N                  1.88391500   -0.75222800    1.73518700
 C                  2.42928200    0.51186000    1.36285400
 C                  3.24484900    0.61981000    0.24947000
 C                  3.78078200    1.90091700   -0.10200300
 C                  4.58252900    2.08449700   -1.26336300
 C                  5.06059300    3.32919200   -1.59757600
 C                  4.76856700    4.45399200   -0.78711000
 C                  3.99913400    4.30644500    0.34112600
 C                  3.48548500    3.03415500    0.70972500
 C                  2.66840300    2.87099800    1.85990200
 C                  2.15417800    1.64287400    2.17842000
 H                  1.51875700    1.50646700    3.05515400
 H                  2.44955300    3.74158400    2.48075000
 H                  3.75904200    5.16723000    0.96835700
 H                  5.15127700    5.43673200   -1.06616800
 H                  5.66540200    3.45418900   -2.49692500
 H                  4.80423800    1.22248800   -1.89437300
 C                  3.56905400   -0.59264500   -0.55896400
 C                  2.60927500   -1.16790000   -1.37935900
 C                  2.90665300   -2.35254000   -2.11450800
 C                  4.13367500   -2.94612300   -2.00239200
 C                  5.14491400   -2.39427500   -1.16918300
 C                  6.42064200   -3.00582900   -1.04002300
 C                  7.38474400   -2.46338500   -0.22486300
 C                  7.10607800   -1.27876500    0.49989500
 C                  5.88183400   -0.66173300    0.39139800
 C                  4.86223200   -1.19774600   -0.44858700
 H                  5.68020500    0.25038600    0.95555100
 H                  7.87055600   -0.85107400    1.15051000
 H                  8.36093400   -2.94133100   -0.13178600
 H                  6.61785500   -3.92075700   -1.60299700
 H                  4.35389500   -3.85499900   -2.56594800
 H                  2.13828200   -2.77542700   -2.75636600
 N                  1.36452000   -0.55005900   -1.52289900
 C                  0.17382300   -1.22420700   -1.72216900
 O                  0.07808500   -2.43813100   -1.71926500
 N                 -0.87274100   -0.35979300   -1.92410400
 C                 -2.22393600   -0.68332500   -2.04447500
 C                 -2.71730600   -1.98869200   -2.19387200
 C                 -4.09291700   -2.20288600   -2.28056500
 C                 -4.97437400   -1.13744400   -2.22142300
 C                 -4.48080700    0.15624200   -2.08270500
 C                 -3.12268200    0.39570300   -2.00217500
 H                 -2.76450200    1.41947000   -1.87321000
 H                 -2.02681100   -2.82515800   -2.22480900
 H                 -0.66450000    0.63490100   -1.82193600
 H                  1.30919300    0.45099400   -1.33863300
 C                  2.81394000   -1.73848500    2.33508100
 C                  2.69609000   -3.12616700    1.71370700
 H                  1.74993000   -3.60243000    1.99378600
 H                  2.75012900   -3.06694000    0.61776600
 H                  3.52962600   -3.74986100    2.06830300
 C                  2.68582600   -1.75698700    3.85673600
 H                  1.69746000   -2.13202700    4.14904100
 H                  3.45681600   -2.40923600    4.29093600
 H                  2.81895100   -0.74563800    4.26781100
 H                  3.81025800   -1.35030300    2.08496200
 H                 -4.49609400   -3.21084700   -2.38220200
 F                 -6.30283700   -1.33147900   -2.28518000
 F                 -5.34727700    1.17593500   -1.99429800
 Br                 0.20572900    2.69130700   -0.99723000

3f·I
 O                  0.04482100   -2.23793200    2.25453400
 C                  0.52583600   -1.21474200    1.79524000
 N                 -0.26313600   -0.18949000    1.29807800
 C                 -1.66001200   -0.20166400    1.29415800
 C                 -2.33278400    1.02480800    1.34572100
 C                 -3.72544600    1.06193300    1.30228300
 C                 -4.47976800   -0.10337000    1.22245800
 C                 -3.79669400   -1.31856100    1.16682300
 C                 -2.40785900   -1.38546700    1.19213100
 H                 -1.89861200   -2.34290200    1.12355300
 C                 -4.58542600   -2.60005900    1.12420400
 F                 -4.88410900   -3.03483100    2.36511700
 F                 -3.92002700   -3.59406000    0.52384900
 F                 -5.75548200   -2.45627900    0.48417000
 H                 -5.56793300   -0.06795600    1.18442000
 C                 -4.39387100    2.40999700    1.32377400
 F                 -5.73017600    2.31803800    1.30861800
 F                 -4.03542700    3.16002500    0.27162900
 F                 -4.06219100    3.11304400    2.42208700
 H                 -1.75703700    1.95093300    1.40123300
 H                  0.16564300    0.66594400    0.95696700
 N                  1.88041400   -1.00223100    1.72917100
 C                  2.43820200    0.27725200    1.43577200
 C                  3.24913700    0.44612000    0.32611300
 C                  3.81449200    1.73585500    0.06395400
 C                  4.61076200    1.98426900   -1.08906300
 C                  5.11850000    3.23763500   -1.33494500
 C                  4.86500800    4.30584200   -0.43930600
 C                  4.10227300    4.09487900    0.68326900
 C                  3.55643800    2.81280000    0.96059900
 C                  2.73871100    2.58783300    2.09982700
 C                  2.19226700    1.35363800    2.33074800
 H                  1.55723000    1.17024300    3.19923800
 H                  2.54436200    3.41664100    2.78286500
 H                  3.88997000    4.91269200    1.37471400
 H                  5.27157500    5.29625400   -0.64874000
 H                  5.71773200    3.41392100   -2.22940300
 H                  4.80347400    1.16635800   -1.78498000
 C                  3.54839500   -0.71622200   -0.56177200
 C                  2.57630900   -1.22482700   -1.41011500
 C                  2.84940700   -2.36698800   -2.21780000
 C                  4.06620200   -2.98714400   -2.14973600
 C                  5.09058900   -2.50355100   -1.29032000
 C                  6.35553600   -3.14446300   -1.20525500
 C                  7.33216000   -2.67051200   -0.36276100
 C                  7.07768700   -1.52801100    0.43457600
 C                  5.86443200   -0.88360100    0.36980400
 C                  4.83228000   -1.34877200   -0.49647300
 H                  5.68177200   -0.00452900    0.99003500
 H                  7.85203800   -1.15481300    1.10665600
 H                  8.29981900   -3.17067600   -0.30368800
 H                  6.53406800   -4.02655500   -1.82404200
 H                  4.26808500   -3.86379200   -2.76842800
 H                  2.07041000   -2.73701300   -2.87956700
 N                  1.33873200   -0.58215000   -1.51362700
 C                  0.13863500   -1.23641700   -1.72425200
 O                  0.02986400   -2.44872100   -1.74398600
 N                 -0.89964700   -0.35847900   -1.90980100
 C                 -2.25477200   -0.66822400   -2.03898200
 C                 -2.75067700   -1.96107500   -2.26455700
 C                 -4.12682200   -2.16715200   -2.36001200
 C                 -5.00532400   -1.10509400   -2.23493300
 C                 -4.50879400    0.17717800   -2.02036700
 C                 -3.14983200    0.40874800   -1.92848200
 H                 -2.78904200    1.42238300   -1.73840700
 H                 -2.06217700   -2.79580200   -2.34652000
 H                 -0.68451300    0.63184300   -1.80151100
 H                  1.30302300    0.41100400   -1.29281900
 C                  2.80482300   -2.03122400    2.26371100
 C                  2.67695100   -3.37597800    1.55596200
 H                  1.73416900   -3.86933800    1.81711700
 H                  2.71627400   -3.24626400    0.46546400
 H                  3.51470600   -4.02107300    1.85855800
 C                  2.67931400   -2.14499000    3.78131900
 H                  1.68851400   -2.53007700    4.05142400
 H                  3.44567100   -2.82984000    4.17123100
 H                  2.82166100   -1.16307400    4.25573500
 H                  3.80317000   -1.63445900    2.03647700
 H                 -4.53244800   -3.16635500   -2.52035100
 F                 -6.33418900   -1.29198700   -2.30670600
 F                 -5.37326800    1.19046400   -1.86775600
 I                  0.18703100    2.90117400   -0.87579800

 r-2am	
 C                 -2.61244700    0.15887900   -0.13758100
 C                 -2.07430700   -1.09127900    0.16711400
 C                 -0.69631000   -1.23814300    0.32397000
 C                  0.15328100   -0.14023400    0.16781900
 C                 -0.38946900    1.11101100   -0.13971500
 C                 -1.76777200    1.25962600   -0.28736400
 H                 -3.69080600    0.27671500   -0.25385200
 H                 -2.73022500   -1.95410300    0.29226100
 H                 -0.27640100   -2.21552500    0.57404100
 H                  0.27368400    1.97056200   -0.25271600
 H                 -2.18531500    2.24032400   -0.52054100
 C                  1.64794600   -0.31907500    0.27534600
 C                  2.31237100   -0.54322400   -1.06877300
 H                  2.10080300    0.30585700   -1.73378200
 H                  3.39871700   -0.64417100   -0.94427500
 H                  1.91902700   -1.45770800   -1.53243500
 H                  1.87155700   -1.15113400    0.96024600
 F                  2.20880100    0.82709100    0.84512900

s-2am
 C                 -2.61251800   -0.15859600   -0.13764800
 C                 -1.76797000   -1.25946700   -0.28761800
 C                 -0.38968800   -1.11111900   -0.13993100
 C                  0.15328300    0.14000500    0.16788600
 C                 -0.69614500    1.23796900    0.32427400
 C                 -2.07420200    1.09137000    0.16733700
 H                 -3.69086900   -0.27630800   -0.25403700
 H                 -2.18572100   -2.24001800   -0.52101500
 H                  0.27337900   -1.97069900   -0.25309400
 H                 -0.27620100    2.21527100    0.57458400
 H                 -2.72990900    1.95432100    0.29265300
 C                  1.64795100    0.31871100    0.27559700
 C                  2.31248400    0.54438000   -1.06819400
 H                  1.91942600    1.45956500   -1.53073200
 H                  3.39884400    0.64495800   -0.94340300
 H                  2.10086200   -0.30383400   -1.73429500
 F                  2.20883500   -0.82809300    0.84418800
 H                  1.87149500    1.15006400    0.96142900

r-1am	
 C                  3.34108700   -0.35716700   -0.34330100
 C                  2.85721400   -0.59660400    0.94106700
 C                  1.53591000   -0.27985400    1.25983900
 C                  0.68809500    0.28210500    0.30108900
 C                  1.18177200    0.51734500   -0.98871600
 C                  2.49860600    0.19938000   -1.30863000
 H                  4.37306700   -0.60545400   -0.59535400
 H                  3.50827700   -1.03268700    1.70008700
 H                  1.15773000   -0.47015900    2.26678700
 H                  0.52560900    0.93943600   -1.75306800
 H                  2.87074000    0.38446800   -2.31732900
 C                 -0.72480200    0.64128000    0.67353200
 C                 -1.13151600    2.06199400    0.32875600
 H                 -1.06649600    2.24594400   -0.75189400
 H                 -2.15983000    2.26323300    0.65447000
 H                 -0.45314500    2.76000100    0.84153200
 Br                -1.98147100   -0.62112300   -0.19902400
 H                 -0.88267700    0.44365300    1.73878100

s-1am
 C                 -3.34111700   -0.35725600   -0.34320500
 C                 -2.85727800   -0.59621500    0.94126600
 C                 -1.53596500   -0.27941000    1.25994000
 C                 -0.68810700    0.28214000    0.30098500
 C                 -1.18174700    0.51689500   -0.98892100
 C                 -2.49859300    0.19887000   -1.30873800
 H                 -4.37310700   -0.60559000   -0.59517300
 H                 -3.50838100   -1.03196800    1.70044100
 H                 -1.15781000   -0.46933000    2.26697100
 H                 -0.52554800    0.93865900   -1.75342400
 H                 -2.87069700    0.38358600   -2.31751600
 C                  0.72478000    0.64145400    0.67333500
 H                  0.88264800    0.44416200    1.73864700
 C                  1.13144200    2.06207900    0.32812700
 H                  0.45306300    2.76021600    0.84071400
 H                  2.15975800    2.26345000    0.65375500
 H                  1.06638400    2.24571100   -0.75257300
 Br                 1.98152000   -0.62115000   -0.19881600

 r-5am
 C                  3.67651500   -0.52808000   -0.39153100
 C                  3.11551500   -0.94909300    0.81349700
 C                  1.84412500   -0.51159100    1.18199000
 C                  1.11760200    0.35236700    0.35425800
 C                  1.68906800    0.76909900   -0.85506900
 C                  2.95888100    0.33194300   -1.22458900
 H                  4.67110600   -0.86908600   -0.68234300
 H                  3.66961200   -1.62007800    1.47150400
 H                  1.40564300   -0.84427800    2.12583600
 H                  1.13433800    1.43327900   -1.52051000
 H                  3.39109100    0.66406400   -2.16966900
 C                 -0.24472500    0.81730900    0.78203800
 C                 -0.55502200    2.27888700    0.51549500
 H                 -0.54325400    2.51225400   -0.55723200
 H                 -1.54208700    2.54709600    0.91257200
 H                  0.20630900    2.89954700    1.01295900
 H                 -0.39886200    0.57607900    1.83866000
 I                 -1.76614400   -0.42762100   -0.17902500

s-5am
 C                 -3.67650700   -0.52809800   -0.39150400
 C                 -3.11559500   -0.94882600    0.81367300
 C                 -1.84421000   -0.51130100    1.18211400
 C                 -1.11757800    0.35242100    0.35421200
 C                 -1.68894000    0.76883700   -0.85525800
 C                 -2.95875400    0.33163500   -1.22474800
 H                 -4.67109000   -0.86912800   -0.68232100
 H                 -3.66974600   -1.61959100    1.47186300
 H                 -1.40580200   -0.84377100    2.12607600
 H                 -1.13414100    1.43281900   -1.52084800
 H                 -3.39086000    0.66352100   -2.16996000
 C                  0.24475600    0.81737900    0.78195900
 C                  0.55496800    2.27892100    0.51523900
 H                 -0.20632800    2.89961900    1.01269600
 H                  1.54205600    2.54729100    0.91215000
 H                  0.54306000    2.51221200   -0.55750100
 H                  0.39890300    0.57628800    1.83860100
 I                  1.76613400   -0.42764300   -0.17896000

r-2a 
 C                 -0.51082900    0.08436700   -0.03293600
 C                  0.15419700    1.26918600    0.31283400
 C                  1.54420800    1.34394500    0.27716400
 C                  2.30612800    0.23452600   -0.09526100
 C                  1.65220600   -0.95166600   -0.43981700
 C                  0.26229200   -1.02290800   -0.41261700
 H                 -0.42345200    2.14011000    0.62739900
 H                  2.04271000    2.27788300    0.54765600
 H                  2.23854400   -1.81867100   -0.74897700
 H                 -0.23367100   -1.94765600   -0.71290100
 C                  3.81296100    0.30242400   -0.06945200
 C                  4.40231600   -0.19349000    1.23648400
 H                  4.08767400   -1.23122900    1.41535000
 H                  5.49888500   -0.14810500    1.20052700
 H                  4.04568800    0.42890700    2.06803400
 H                  4.13965400    1.33347900   -0.27370500
 F                  4.32595000   -0.48959700   -1.09998500
 C                 -1.99458100    0.00517600   -0.00287600
 C                 -2.78038100    1.10313300   -0.38293500
 C                 -2.64213000   -1.16985700    0.40644600
 C                 -4.17147600    1.02867000   -0.35443500
 H                 -2.29532300    2.01844400   -0.72719000
 C                 -4.03317400   -1.24470400    0.43527300
 H                 -2.04804500   -2.02751700    0.72749200
 C                 -4.80343700   -0.14563000    0.05489700
 H                 -4.76524200    1.89093000   -0.66175100
 H                 -4.51822500   -2.16507100    0.76414800
 H                 -5.89255900   -0.20415300    0.07717000

s-2a
 C                  0.51059400    0.03972900   -0.08170300
 C                 -0.26169000   -1.03039200    0.39419500
 C                 -1.65167400   -0.99557100    0.33007500
 C                 -2.30667200    0.10920400   -0.22129800
 C                 -1.54557900    1.17579400   -0.70419400
 C                 -0.15533000    1.14437400   -0.63116400
 H                  0.23345400   -1.89365100    0.84242000
 H                 -2.23780400   -1.83456800    0.70926400
 H                 -2.04416800    2.03785600   -1.15375800
 H                  0.42357300    1.97665700   -1.03538000
 C                 -3.81334500    0.17634000   -0.24395400
 C                 -4.40038400    0.68078400    1.05975000
 H                 -4.04417800    1.69996800    1.26062300
 H                 -5.49707600    0.68946600    1.00497200
 H                 -4.08359600    0.02948400    1.88639500
 F                 -4.32656400   -1.10200700   -0.47932500
 H                 -4.14189600    0.80619400   -1.08470600
 C                  1.99445300    0.00210300   -0.01013100
 C                  2.69350600   -1.19680300   -0.21370400
 C                  2.72891500    1.16563200    0.26239300
 C                  4.08491400   -1.23103300   -0.14729200
 H                  2.14121900   -2.10825800   -0.44995900
 C                  4.12023200    1.13179500    0.32905600
 H                  2.20179900    2.10360400    0.44674800
 C                  4.80380400   -0.06684400    0.12424400
 H                  4.61091700   -2.17185000   -0.31664000
 H                  4.67320300    2.04605400    0.55012600
 H                  5.89316100   -0.09357200    0.17618000

r-1a	
 C                 -1.46262700   -0.07197700    0.21434000
 C                 -0.82126600    0.73570400    1.16208900
 C                  0.55805000    0.66482800    1.34465200
 C                  1.33597900   -0.21687800    0.58943900
 C                  0.69974200   -1.02424300   -0.36163100
 C                 -0.67597600   -0.95254400   -0.54567700
 H                 -1.41062600    1.41365900    1.78178700
 H                  1.03668400    1.29953700    2.09369200
 H                  1.28868600   -1.70267400   -0.98239900
 H                 -1.14774100   -1.57288300   -1.30961800
 C                  2.82014300   -0.29143900    0.81696500
 C                  3.37070900   -1.69395300    0.99566900
 H                  3.19007300   -2.31205600    0.10628400
 H                  4.45110600   -1.66698900    1.18552200
 H                  2.87063100   -2.16562000    1.85460100
 Br                 3.76308000    0.58530500   -0.69364500
 H                  3.09035700    0.33993700    1.66963300
 C                 -2.93325300    0.00101100    0.01610500
 C                 -3.67585500   -1.15314500   -0.27362400
 C                 -3.61100300    1.22523900    0.11368500
 C                 -5.05505700   -1.08553800   -0.45940500
 H                 -3.16975000   -2.11857900   -0.33155200
 C                 -4.99008000    1.29322400   -0.07287200
 H                 -3.04719800    2.13812100    0.31444200
 C                 -5.71752600    0.13805700   -0.35991900
 H                 -5.61646000   -1.99565100   -0.67613400
 H                 -5.49814600    2.25614700   -0.00145800
 H                 -6.79728900    0.19129400   -0.50611600

 s-1a		
C                 -1.46262700   -0.07197700   -0.21434000
 C                 -0.82126600    0.73570400   -1.16208900
 C                  0.55805000    0.66482800   -1.34465200
 C                  1.33597900   -0.21687800   -0.58943900
 C                  0.69974200   -1.02424300    0.36163100
 C                 -0.67597600   -0.95254400    0.54567700
 H                 -1.41062600    1.41365900   -1.78178700
 H                  1.03668400    1.29953700   -2.09369200
 H                  1.28868600   -1.70267400    0.98239900
 H                 -1.14774100   -1.57288300    1.30961800
 C                  2.82014300   -0.29143900   -0.81696500
 C                  3.37070900   -1.69395300   -0.99566900
 H                  3.19007300   -2.31205600   -0.10628400
 H                  4.45110600   -1.66698900   -1.18552200
 H                  2.87063100   -2.16562000   -1.85460100
 Br                 3.76308000    0.58530500    0.69364500
 H                  3.09035700    0.33993700   -1.66963300
 C                 -2.93325300    0.00101100   -0.01610500
 C                 -3.67585500   -1.15314500    0.27362400
 C                 -3.61100300    1.22523900   -0.11368500
 C                 -5.05505700   -1.08553800    0.45940500
 H                 -3.16975000   -2.11857900    0.33155200
 C                 -4.99008000    1.29322400    0.07287200
 H                 -3.04719800    2.13812100   -0.31444200
 C                 -5.71752600    0.13805700    0.35991900
 H                 -5.61646000   -1.99565100    0.67613400
 H                 -5.49814600    2.25614700    0.00145800
 H                 -6.79728900    0.19129400    0.50611600

r-5a		
 C                  1.96280500    0.19401600    0.21781700
 C                  1.28477800   -0.44175400    1.26754800
 C                 -0.07951200   -0.24634300    1.45787500
 C                 -0.81240700    0.59035900    0.60811000
 C                 -0.13917300    1.22498300   -0.44303000
 C                  1.22489700    1.03017900   -0.63343100
 H                  1.83754000   -1.07847800    1.96041300
 H                 -0.58613400   -0.74638900    2.28668100
 H                 -0.68599200    1.86873600   -1.13419200
 H                  1.72300000    1.51842400   -1.47283500
 C                 -2.28054000    0.78937300    0.84383300
 C                 -2.80566900    2.19235500    0.60154600
 H                 -2.68859800    2.50009600   -0.44579300
 H                 -3.87000200    2.25997400    0.85940700
 H                 -2.24360400    2.89651700    1.23442900
 H                 -2.53910300    0.44767200    1.85120000
 I                 -3.40629000   -0.62187600   -0.39598700
 C                  3.41992100   -0.01022500    0.01397900
 C                  4.23761700    1.04200100   -0.42401400
 C                  4.01020400   -1.25957600    0.25568000
 C                  5.60469300    0.85113200   -0.61370400
 H                  3.80091200    2.02762600   -0.59551800
 C                  5.37708200   -1.45092000    0.06513400
 H                  3.38660400   -2.09703700    0.57403100
 C                  6.17978300   -0.39617900   -0.36989100
 H                  6.22554200    1.68421200   -0.94685000
 H                  5.81623700   -2.43240200    0.25031200
 H                  7.25007900   -0.54592400   -0.51869600

s-5a 		
 C                  1.96280500    0.19401600   -0.21781700
 C                  1.28477800   -0.44175400   -1.26754800
 C                 -0.07951200   -0.24634300   -1.45787500
 C                 -0.81240700    0.59035900   -0.60811000
 C                 -0.13917300    1.22498300    0.44303000
 C                  1.22489700    1.03017900    0.63343100
 H                  1.83754000   -1.07847800   -1.96041300
 H                 -0.58613400   -0.74638900   -2.28668100
 H                 -0.68599200    1.86873600    1.13419200
 H                  1.72300000    1.51842400    1.47283500
 C                 -2.28054000    0.78937300   -0.84383300
 C                 -2.80566900    2.19235500   -0.60154600
 H                 -2.68859800    2.50009600    0.44579300
 H                 -3.87000200    2.25997400   -0.85940700
 H                 -2.24360400    2.89651700   -1.23442900
 H                 -2.53910300    0.44767200   -1.85120000
 I                 -3.40629000   -0.62187600    0.39598700
 C                  3.41992100   -0.01022500   -0.01397900
 C                  4.23761700    1.04200100    0.42401400
 C                  4.01020400   -1.25957600   -0.25568000
 C                  5.60469300    0.85113200    0.61370400
 H                  3.80091200    2.02762600    0.59551800
 C                  5.37708200   -1.45092000   -0.06513400
 H                  3.38660400   -2.09703700   -0.57403100
 C                  6.17978300   -0.39617900    0.36989100
 H                  6.22554200    1.68421200    0.94685000
 H                  5.81623700   -2.43240200   -0.25031200
 H                  7.25007900   -0.54592400    0.51869600

r-2h
 C                 -3.11418100   -0.96047500   -0.04682700
 C                 -2.79304100    0.37134900    0.04758600
 C                 -1.43654100    0.79687600    0.02951600
 C                 -0.39827200   -0.17449900   -0.08604300
 C                 -0.76517900   -1.54765600   -0.17847200
 C                 -2.08653100   -1.92784400   -0.16197000
 H                 -1.90286600    2.90887900    0.21001500
 H                 -4.15797400   -1.27703400   -0.03245600
 H                 -3.57565700    1.12748000    0.13726800
 C                 -1.09821700    2.17626500    0.12065200
 C                  0.96793200    0.26679700   -0.11094100
 H                  0.01041300   -2.30978200   -0.24962400
 H                 -2.34622400   -2.98495100   -0.23429000
 C                  1.24694600    1.61153300   -0.02377500
 C                  0.21268000    2.57425700    0.09354900
 H                  2.28010800    1.95807600   -0.04796700
 H                  0.47040700    3.63184800    0.16131300
 C                  2.06607400   -0.76471400   -0.24675800
 C                  3.47643400   -0.23527800   -0.36674500
 H                  4.17195700   -1.08092500   -0.43711600
 H                  3.58365700    0.38042500   -1.26932600
 H                  3.74456500    0.36473700    0.51301500
 F                  2.02356500   -1.60250500    0.88182900
 H                  1.84091200   -1.41587700   -1.10591400

s-2h
 C                  3.11419400   -0.96050600   -0.04685900
 C                  2.79305900    0.37131800    0.04756300
 C                  1.43656000    0.79685100    0.02951300
 C                  0.39828400   -0.17451500   -0.08602700
 C                  0.76518300   -1.54766900   -0.17847500
 C                  2.08653200   -1.92786500   -0.16199600
 H                  1.90291000    2.90885400    0.20999700
 H                  4.15798600   -1.27707400   -0.03249900
 H                  3.57567600    1.12745100    0.13724000
 C                  1.09825300    2.17624500    0.12064800
 C                 -0.96791600    0.26678700   -0.11089400
 H                 -0.01041100   -2.30979900   -0.24962900
 H                  2.34621100   -2.98497600   -0.23433700
 C                 -1.24691300    1.61152500   -0.02373200
 C                 -0.21264100    2.57424700    0.09356100
 H                 -2.28007600    1.95807600   -0.04790000
 H                 -0.47036500    3.63184200    0.16131300
 C                 -2.06606600   -0.76473100   -0.24667900
 H                 -1.84076900   -1.41608000   -1.10566800
 C                 -3.47640100   -0.23530000   -0.36702700
 H                 -4.17193200   -1.08095600   -0.43725200
 H                 -3.74465900    0.36497500    0.51251900
 H                 -3.58349300    0.38014100   -1.26980100
 F                 -2.02376000   -1.60230800    0.88204900

r-1h
 C                  3.31823300   -1.68330600    0.10630800
 C                  3.39804000   -0.35668900   -0.23840600
 C                  2.25548100    0.48662700   -0.16692500
 C                  1.00994400   -0.05227500    0.27444100
 C                  0.96146500   -1.43331100    0.61813400
 C                  2.08342600   -2.22462000    0.53692500
 H                  3.29911600    2.25522500   -0.86877300
 H                  4.20040700   -2.32206500    0.04702600
 H                  4.34274500    0.07460700   -0.57558600
 C                  2.33940300    1.85957200   -0.53067600
 C                 -0.13437500    0.81520900    0.35094600
 H                  0.02213500   -1.88422000    0.93784300
 H                  2.02001800   -3.28030100    0.80435700
 C                 -0.00253700    2.13860600   -0.01082000
 C                  1.23431600    2.66626900   -0.45570500
 H                 -0.86194400    2.80652300    0.04476500
 H                  1.29784200    3.71899300   -0.73343100
 C                 -1.45583900    0.28054100    0.83426000
 C                 -2.47191000    1.30702100    1.29531800
 H                 -3.36203800    0.80308600    1.69130700
 H                 -2.03166800    1.92398000    2.09262000
 H                 -2.78916100    1.96351200    0.47497400
 H                 -1.29370100   -0.45729500    1.62612400
 Br                -2.28736100   -0.81211200   -0.60640100

s-1h
 C                 -3.31824200   -1.68329900    0.10630700
 C                 -3.39804400   -0.35668200   -0.23840600
 C                 -2.25548100    0.48663000   -0.16692500
 C                 -1.00994600   -0.05227700    0.27444100
 C                 -0.96147300   -1.43331400    0.61813200
 C                 -2.08343700   -2.22461800    0.53692200
 H                 -3.29911000    2.25523200   -0.86877400
 H                 -4.20041800   -2.32205500    0.04702300
 H                 -4.34274800    0.07461800   -0.57558600
 C                 -2.33939900    1.85957500   -0.53067700
 C                  0.13437600    0.81520200    0.35094300
 H                 -0.02214400   -1.88422800    0.93783700
 H                 -2.02003300   -3.28030000    0.80435300
 C                  0.00254300    2.13860000   -0.01082300
 C                 -1.23430900    2.66626800   -0.45570700
 H                  0.86195200    2.80651400    0.04476300
 H                 -1.29783000    3.71899200   -0.73343100
 C                  1.45583800    0.28053300    0.83426200
 C                  2.47190200    1.30701300    1.29533600
 H                  3.36202400    0.80307600    1.69133600
 H                  2.78916400    1.96350500    0.47499700
 H                  2.03164800    1.92397000    2.09263300
 Br                 2.28736700   -0.81210800   -0.60640300
 H                  1.29369400   -0.45730900    1.62611900

r-5h
 C                  3.50098100   -1.90760700    0.11294800
 C                  3.68624900   -0.62030500   -0.32741900
 C                  2.64185500    0.34030700   -0.23789200
 C                  1.38497800   -0.03706000    0.32298000
 C                  1.22634100   -1.38082500    0.76573700
 C                  2.25437800   -2.28901800    0.66351100
 H                  3.80270100    1.94258400   -1.13000800
 H                  4.30823300   -2.63731300    0.03801400
 H                  4.64140600   -0.31158700   -0.75697400
 C                  2.83580700    1.67124500   -0.70188500
 C                  0.33889100    0.94688200    0.41248700
 H                  0.27507200   -1.71079700    1.18310100
 H                  2.10616900   -3.31325500    1.00843500
 C                  0.57699500    2.22437800   -0.05039200
 C                  1.82451400    2.59151900   -0.61037300
 H                 -0.20637800    2.97965200    0.01194800
 H                  1.97187400    3.61247800   -0.96446100
 C                 -0.98958800    0.58968800    1.01418000
 C                 -1.84254700    1.74426100    1.50635500
 H                 -2.74654300    1.36623300    1.99960000
 H                 -1.26577100    2.33529900    2.23445500
 H                 -2.15532300    2.40695700    0.68915600
 I                 -2.16047600   -0.56167800   -0.44059400
 H                 -0.85934400   -0.14211100    1.81681500

s-5h
 C                 -3.50101400   -1.90758900    0.11293000
 C                 -3.68626100   -0.62028700   -0.32744700
 C                 -2.64185800    0.34031400   -0.23790600
 C                 -1.38499400   -0.03706500    0.32298600
 C                 -1.22638000   -1.38083000    0.76575500
 C                 -2.25442500   -2.28901100    0.66351900
 H                 -3.80267500    1.94260300   -1.13004000
 H                 -4.30827000   -2.63728900    0.03798400
 H                 -4.64140600   -0.31156100   -0.75702200
 C                 -2.83579200    1.67125500   -0.70189900
 C                 -0.33889400    0.94686700    0.41249000
 H                 -0.27512100   -1.71080700    1.18314000
 H                 -2.10623900   -3.31324700    1.00845300
 C                 -0.57698300    2.22437000   -0.05037700
 C                 -1.82449500    2.59152500   -0.61036000
 H                  0.20638800    2.97964500    0.01199100
 H                 -1.97184600    3.61248800   -0.96443900
 C                  0.98957200    0.58967700    1.01419600
 C                  1.84254000    1.74426100    1.50634400
 H                  2.74651900    1.36622900    1.99961300
 H                  2.15533200    2.40691200    0.68911700
 H                  1.26577100    2.33534000    2.23441600
 H                  0.85931900   -0.14211800    1.81683200
 I                  2.16049300   -0.56168100   -0.44059300

r-2y
 C                  3.08181000   -0.87366900   -0.01820100
 C                  1.45341400    0.74440200    0.05188200
 C                  0.40915900   -0.21272200   -0.10722800
 C                  0.79642900   -1.57538000   -0.23332200
 C                  2.12613100   -1.90719900   -0.18918200
 H                  1.95402300    2.82961600    0.28807500
 H                  4.14585700   -1.12196800    0.02161500
 C                  1.13190400    2.12368800    0.16880500
 C                 -0.94861500    0.23728700   -0.14002900
 H                  0.04662200   -2.35657600   -0.36611100
 H                  2.45515100   -2.94166700   -0.28503100
 C                 -1.22093600    1.58100700   -0.02593200
 C                 -0.17728300    2.52852600    0.12707700
 H                 -2.25675900    1.91888000   -0.05963400
 H                 -0.42719400    3.58681700    0.21253200
 C                 -2.07618600   -0.76296500   -0.25734600
 C                 -2.40350300   -1.44387400    1.05926300
 H                 -3.23193300   -2.15125300    0.92304700
 H                 -1.52907100   -1.98698500    1.44167600
 H                 -2.69183900   -0.68499900    1.79948400
 H                 -1.84162600   -1.50652100   -1.03463800
 N                  2.76811300    0.39005800    0.09464600
 F                 -3.22599500   -0.10559600   -0.69091800

s-2y
 C                 -3.08168300   -0.87371200   -0.01835500
 C                 -1.45335700    0.74443600    0.05210400
 C                 -0.40906300   -0.21260800   -0.10723000
 C                 -0.79626500   -1.57529700   -0.23360200
 C                 -2.12590000   -1.90720700   -0.18935200
 H                 -1.95402000    2.82968800    0.28829200
 H                 -4.14567400   -1.12220200    0.02190000
 C                 -1.13195400    2.12371100    0.16890000
 C                  0.94867200    0.23747200   -0.14004000
 H                 -0.04638900   -2.35639700   -0.36659800
 H                 -2.45489800   -2.94167800   -0.28527500
 C                  1.22093000    1.58123100   -0.02611400
 C                  0.17722400    2.52862900    0.12700100
 H                  2.25673000    1.91914400   -0.05998300
 H                  0.42699200    3.58696800    0.21233700
 C                  2.07614700   -0.76283100   -0.25749800
 H                  1.84205200   -1.50574400   -1.03552100
 N                 -2.76807100    0.38999200    0.09484500
 C                  2.40269700   -1.44485400    1.05872600
 H                  3.23119700   -2.15210500    0.92228300
 H                  2.69061100   -0.68667500    1.79978400
 H                  1.52810900   -1.98843500    1.44011000
 F                  3.22634400   -0.10514800   -0.68983100

r-1y
 C                  3.29004600   -1.59731100    0.08478200
 C                  2.25988600    0.43894300   -0.16548600
 C                  1.00496900   -0.06824600    0.27828400
 C                  0.95586800   -1.44560900    0.62710000
 C                  2.09198200   -2.20809500    0.53215500
 H                  3.35104400    2.15886100   -0.87792400
 H                  4.20448700   -2.19126200    0.00526000
 C                  2.37635300    1.80521500   -0.54114200
 C                 -0.12448200    0.81507400    0.34760000
 H                  0.02243500   -1.90315700    0.95634200
 H                  2.08498600   -3.26662600    0.79100100
 C                  0.03500100    2.13207600   -0.02506100
 C                  1.28455400    2.62986600   -0.47216200
 H                 -0.81018000    2.81832800    0.02285700
 H                  1.36769400    3.67903600   -0.75801800
 C                 -1.45390100    0.30104400    0.83251400
 C                 -2.46009200    1.34693300    1.27024100
 H                 -3.35955500    0.86063100    1.66683300
 H                 -2.01821300    1.97044700    2.06139500
 H                 -2.76195900    1.99427500    0.43695000
 H                 -1.30291100   -0.42445400    1.63823800
 Br                -2.28490900   -0.80681400   -0.59456600
 N                  3.37612500   -0.33670200   -0.24944000

s-1y
 C                 -3.29001400   -1.59712800    0.08490300
 C                 -2.25973400    0.43895600   -0.16569400
 C                 -1.00493800   -0.06823400    0.27839000
 C                 -0.95589900   -1.44553200    0.62742800
 C                 -2.09206000   -2.20795200    0.53241600
 H                 -3.35074000    2.15894400   -0.87826200
 H                 -4.20436300   -2.19112900    0.00474200
 C                 -2.37615700    1.80524400   -0.54126800
 C                  0.12455200    0.81501400    0.34766500
 H                 -0.02251200   -1.90302900    0.95684600
 H                 -2.08520500   -3.26643400    0.79144200
 C                 -0.03481800    2.13204600   -0.02493700
 C                 -1.28434400    2.62988400   -0.47209100
 H                  0.81032500    2.81832200    0.02313200
 H                 -1.36746300    3.67908200   -0.75783200
 C                  1.45389400    0.30088200    0.83258900
 H                  1.30283100   -0.42489700    1.63806300
 N                 -3.37600700   -0.33662700   -0.24971900
 C                  2.46013800    1.34660200    1.27069600
 H                  3.35952500    0.86001700    1.66719200
 H                  2.76204200    1.99412100    0.43753300
 H                  2.01821800    1.96985300    2.06205300
 Br                 2.28473300   -0.80677600   -0.59478500

r-5y
 C                  3.48589700   -1.81745600    0.08638200
 C                  2.64260700    0.29359400   -0.23604300
 C                  1.38040400   -0.05404600    0.32550500
 C                  1.22453000   -1.39420200    0.77260800
 C                  2.27060700   -2.27368500    0.65463100
 H                  3.84117300    1.84475800   -1.13862400
 H                  4.32988500   -2.50521800   -0.01328800
 C                  2.86410400    1.61423100   -0.71370400
 C                  0.34814500    0.94148000    0.40651400
 H                  0.27924300   -1.73290800    1.19788800
 H                  2.17955300   -3.30746900    0.98709500
 C                  0.60922700    2.20962200   -0.06851400
 C                  1.86512500    2.54824900   -0.63030000
 H                 -0.16029300    2.97955800   -0.01518700
 H                  2.02868900    3.56344200   -0.99370800
 C                 -0.98449600    0.60298600    1.01065000
 C                 -1.82513600    1.77289300    1.48720900
 H                 -2.73482000    1.41115700    1.98197900
 H                 -1.24369800    2.36570800    2.21001000
 H                 -2.12727500    2.42889800    0.66069900
 H                 -0.86091900   -0.11949200    1.82312300
 N                  3.66894500   -0.59549700   -0.33987500
 I                 -2.16038200   -0.55513100   -0.43189600

s-5y
 C                 -3.48572800   -1.81755600    0.08626100
 C                 -2.64258300    0.29354300   -0.23608200
 C                 -1.38042000   -0.05401300    0.32557300
 C                 -1.22451800   -1.39409400    0.77290100
 C                 -2.27051400   -2.27362900    0.65483800
 H                 -3.84115900    1.84465700   -1.13878800
 H                 -4.32962200   -2.50541900   -0.01353000
 C                 -2.86412000    1.61413100   -0.71376800
 C                 -0.34818500    0.94152000    0.40656200
 H                 -0.27925900   -1.73261500    1.19839600
 H                 -2.17952200   -3.30734100    0.98755800
 C                 -0.60930000    2.20967400   -0.06845900
 C                 -1.86520600    2.54822000   -0.63026100
 H                  0.16019800    2.97963800   -0.01514700
 H                 -2.02888100    3.56342700   -0.99359200
 C                  0.98445500    0.60306900    1.01066700
 H                  0.86105900   -0.11950500    1.82305300
 N                 -3.66884800   -0.59564600   -0.34008200
 C                  1.82511500    1.77309600    1.48705000
 H                  2.73485500    1.41143800    1.98172700
 H                  2.12697700    2.42902500    0.66039000
 H                  1.24378200    2.36592200    2.20989400
 I                  2.16036800   -0.55516000   -0.43190700

 3f·F·1am-r-TS Geometry1 s-1am to r-2am	
 O                  0.49856800   -3.66006700   -1.31856200
 C                 -0.10810100   -2.60232500   -1.38700700
 N                  0.53342500   -1.37734500   -1.40451700
 C                  1.91039500   -1.18185600   -1.39739500
 C                  2.38796400    0.02936500   -1.91572200
 C                  3.75209200    0.31037200   -1.90529300
 C                  4.67233600   -0.59000400   -1.38024200
 C                  4.18328600   -1.78524300   -0.85112800
 C                  2.82750100   -2.09651400   -0.85312000
 H                  2.46882700   -3.02823900   -0.42380700
 C                  5.16024200   -2.78087500   -0.28285100
 F                  5.65167000   -3.59233800   -1.23999900
 F                  4.60441600   -3.57262100    0.64142600
 F                  6.21783800   -2.18279700    0.28546500
 H                  5.73638300   -0.35753900   -1.35653200
 C                  4.19902600    1.64094000   -2.44632200
 F                  5.52631100    1.79486500   -2.40262300
 F                  3.65757400    2.66201800   -1.75748900
 F                  3.82301900    1.81205700   -3.72613900
 H                  1.67287200    0.75113900   -2.31692400
 H                 -0.00840200   -0.51326400   -1.39623000
 N                 -1.47980400   -2.53370100   -1.45619300
 C                 -2.13874000   -1.30934300   -1.77390800
 C                 -3.00118100   -0.72005600   -0.86705200
 C                 -3.57646800    0.55432400   -1.17979400
 C                 -4.41031500    1.24726700   -0.25560300
 C                 -4.88702800    2.50396200   -0.54422300
 C                 -4.57486000    3.12725600   -1.77733300
 C                 -3.79003900    2.47597400   -2.69671900
 C                 -3.26639800    1.18306400   -2.42106500
 C                 -2.42121800    0.51321400   -3.34619000
 C                 -1.87571000   -0.70229300   -3.03217800
 H                 -1.21197600   -1.22001700   -3.72657000
 H                 -2.20712900    0.98704000   -4.30604600
 H                 -3.53645400    2.95067900   -3.64680400
 H                 -4.94261400    4.13305800   -1.98044300
 H                 -5.49700300    3.03638400    0.18644500
 H                 -4.65062400    0.77367900    0.69778900
 C                 -3.30132400   -1.38182900    0.43709800
 C                 -2.35528000   -1.38132500    1.45668300
 C                 -2.64642600   -2.01423900    2.70166000
 C                 -3.84465700   -2.64953700    2.88825000
 C                 -4.83054300   -2.68926400    1.86580500
 C                 -6.07185600   -3.35629100    2.04722900
 C                 -7.01179800   -3.38318700    1.04541300
 C                 -6.74343700   -2.73799900   -0.18725700
 C                 -5.55284100   -2.08127500   -0.39113400
 C                 -4.55751600   -2.03532600    0.62923400
 H                 -5.35875300   -1.58735800   -1.34491200
 H                 -7.49011300   -2.76172900   -0.98262200
 H                 -7.96184100   -3.89826800    1.19391000
 H                 -6.26231900   -3.84935500    3.00304800
 H                 -4.05844300   -3.13411700    3.84317000
 H                 -1.89852300   -1.98858400    3.48829000
 N                 -1.14870200   -0.72431600    1.23918300
 C                  0.02931700   -0.90868600    1.92958000
 O                  0.19076800   -1.73069400    2.81460700
 N                  1.00556900   -0.05091700    1.48051300
 C                  2.35453200   -0.06291600    1.82274800
 C                  2.95675900   -1.02171500    2.65413200
 C                  4.33404500   -0.98676300    2.87112100
 C                  5.11701700   -0.01368200    2.27369200
 C                  4.51723000    0.94173400    1.46040800
 C                  3.15369600    0.93347800    1.23963400
 H                  2.72100500    1.68865700    0.58320500
 H                  2.34895800   -1.79555800    3.11072500
 H                  0.72238700    0.59603000    0.74377200
 H                 -1.10957800   -0.05071700    0.47088700
 C                 -2.28531700   -3.77635200   -1.46250300
 C                 -2.09147700   -4.61905800   -0.20644000
 H                 -1.08007000   -5.03914300   -0.16992200
 H                 -2.25911300   -4.01515900    0.69623500
 H                 -2.81967600   -5.44290400   -0.21036100
 C                 -2.05502200   -4.56827100   -2.74785900
 H                 -1.02144900   -4.93362400   -2.78655500
 H                 -2.73816100   -5.42840700   -2.78863400
 H                 -2.24226000   -3.93724300   -3.62881600
 H                 -3.32470900   -3.42034000   -1.46340900
 F                 -0.37735800    1.14555400   -0.66174500
 C                 -0.96533500    3.02335100   -0.21764000
 H                 -1.95939300    2.68454100   -0.49236400
 C                 -0.58108400    2.89814400    1.19241900
 C                 -1.45434400    2.25015100    2.07754700
 C                  0.67057900    3.32735800    1.65026600
 C                 -1.06862200    2.00350700    3.38955800
 H                 -2.43504400    1.93214000    1.71542100
 C                  1.05409700    3.08608200    2.96778100
 H                  1.34920200    3.85013300    0.97402000
 C                  0.19109200    2.41475200    3.83455100
 H                 -1.74655300    1.48126300    4.06645500
 H                  2.03499600    3.41296900    3.31574500
 H                  0.49841500    2.21450600    4.86207600
 C                 -0.07250000    3.63337100   -1.24771900
 H                 -0.57800000    3.66057100   -2.21967400
 H                  0.20613100    4.65382900   -0.96280500
 H                  0.83675500    3.02269000   -1.32866800
 Br                -2.40044900    5.27811300    0.17238100
 H                  4.81823100   -1.73324100    3.50129000
 F                  6.44778800    0.01789300    2.45793800
 F                  5.28441200    1.86347500    0.85853700

 3f·F·1am-r-TS Geometry2 s-1am to r-2am	
 O                 -0.24606100   -3.21819000   -1.92851000
 C                 -0.65893100   -2.10930300   -1.62682600
 N                  0.18864200   -1.07212100   -1.29026500
 C                  1.58082000   -1.18046500   -1.29150200
 C                  2.33585600   -0.04363400   -1.60030700
 C                  3.73040300   -0.10977600   -1.59845000
 C                  4.39871200   -1.28685000   -1.28320900
 C                  3.63345900   -2.40715500   -0.95469000
 C                  2.24499300   -2.37134700   -0.95321900
 H                  1.66802500   -3.25183000   -0.68283000
 C                  4.33719600   -3.70034900   -0.63755600
 F                  4.64958800   -4.37749900   -1.76020600
 F                  3.59059200   -4.52113800    0.10928800
 F                  5.49144900   -3.50041500    0.01564500
 H                  5.48736800   -1.33016000   -1.27837000
 C                  4.50794100    1.13108700   -1.94422900
 F                  5.81591500    0.89019400   -2.08958500
 F                  4.38783600    2.08193900   -1.00183900
 F                  4.07751100    1.68259700   -3.09279400
 H                  1.82219300    0.88876200   -1.84893200
 H                 -0.17375800   -0.16399700   -0.99574800
 N                 -2.00097400   -1.80848700   -1.59562400
 C                 -2.47745100   -0.46814200   -1.52618400
 C                 -3.33539800   -0.08710700   -0.50811100
 C                 -3.84118100    1.25349500   -0.48531900
 C                 -4.70251000    1.71339400    0.55228500
 C                 -5.15283800    3.01174400    0.56945000
 C                 -4.77925600    3.91720300   -0.45483200
 C                 -3.95505100    3.50026000   -1.47184200
 C                 -3.45653600    2.16918800   -1.50761700
 C                 -2.57176000    1.73586800   -2.53205500
 C                 -2.10021600    0.45070700   -2.54374100
 H                 -1.42895900    0.10496300   -3.33130900
 H                 -2.27757600    2.44225400   -3.31069000
 H                 -3.65657300    4.18944800   -2.26507900
 H                 -5.14689000    4.94397800   -0.43129800
 H                 -5.80169200    3.35017500    1.37839500
 H                 -4.99098200    1.02209700    1.34505900
 C                 -3.73114400   -1.06065800    0.55120700
 C                 -2.81293000   -1.45674500    1.51663900
 C                 -3.19582500   -2.39153100    2.52420100
 C                 -4.45377000   -2.92904600    2.52841000
 C                 -5.41627400   -2.56607400    1.54784500
 C                 -6.72106300   -3.12805300    1.53739000
 C                 -7.63758500   -2.76750200    0.57930600
 C                 -7.27928100   -1.82344000   -0.41407200
 C                 -6.02539100   -1.25910300   -0.42606000
 C                 -5.05285200   -1.61030400    0.55598800
 H                 -5.76393500   -0.53413200   -1.19874600
 H                 -8.00564600   -1.54089300   -1.17775300
 H                 -8.63667100   -3.20539100    0.57880500
 H                 -6.97930400   -3.85678300    2.30883500
 H                 -4.73560300   -3.64599800    3.30219500
 H                 -2.46878200   -2.67234200    3.28017700
 N                 -1.53265600   -0.90079400    1.51554400
 C                 -0.39056600   -1.53570200    1.97383700
 O                 -0.37885000   -2.65809500    2.44511600
 N                  0.71937000   -0.73884900    1.82849700
 C                  2.04532300   -1.09563900    2.07302000
 C                  2.45294900   -2.32412800    2.61621100
 C                  3.81185000   -2.59811400    2.77241900
 C                  4.76514100   -1.66852700    2.39578500
 C                  4.35972400   -0.44636800    1.86820300
 C                  3.01938800   -0.14874600    1.71442400
 H                  2.74029500    0.81465700    1.28617700
 H                  1.70905000   -3.06181500    2.89708700
 H                  0.56389000    0.12979700    1.31020000
 H                 -1.38173500   -0.03854600    0.99044400
 C                 -2.98635800   -2.85586300   -1.96093000
 C                 -2.93616200   -4.06924500   -1.03905500
 H                 -2.01426600   -4.64099900   -1.19321100
 H                 -2.98953900   -3.75926400    0.01409300
 H                 -3.79841800   -4.71765300   -1.25217000
 C                 -2.87191700   -3.22534100   -3.43832600
 H                 -1.91161900   -3.71696900   -3.63443500
 H                 -3.68609100   -3.90909100   -3.71742300
 H                 -2.94701600   -2.32628300   -4.06747300
 H                 -3.95942900   -2.37078500   -1.81180100
 F                 -0.24753200    1.22212100    0.19966000
 C                 -0.04899400    3.04457500    1.02229600
 H                  0.75423400    2.58305100    1.58199000
 C                  0.30133600    3.69163800   -0.24600200
 C                  1.60448000    3.55860400   -0.74410200
 C                 -0.65076500    4.39824300   -0.98768500
 C                  1.94808500    4.10837600   -1.97343500
 H                  2.35050900    3.03141700   -0.14757800
 C                 -0.30648400    4.95325400   -2.21925300
 H                 -1.66107600    4.52054100   -0.59612600
 C                  0.98879900    4.80539900   -2.71574500
 H                  2.96596700    4.00187100   -2.35073300
 H                 -1.05145300    5.50874600   -2.79179600
 C                 -1.43532900    3.06221900    1.57160700
 H                 -1.48250700    2.51455900    2.51963300
 H                 -1.77119700    4.09204200    1.73846800
 H                 -2.10346600    2.58830700    0.84059100
 H                  4.14479700   -3.55324800    3.17932300
 F                  6.07697000   -1.92709100    2.52364700
 F                  5.29080700    0.43680600    1.48269200
 Br                 0.85841900    5.04016600    2.57358300
 H                  1.25774100    5.24216400   -3.67885200

 3f·F·1am-s-TS Geometry1 r-1am to s-2am	
 O                  0.46350500   -3.60944200   -1.10341000
 C                 -0.09895300   -2.53621500   -1.25033700
 N                  0.58771400   -1.34668100   -1.39452100
 C                  1.97150800   -1.18992500   -1.39425400
 C                  2.46930300    0.04313600   -1.83814500
 C                  3.83898900    0.29375100   -1.82919600
 C                  4.74802200   -0.65897300   -1.38316800
 C                  4.23976800   -1.87738200   -0.93214000
 C                  2.87778900   -2.15975400   -0.93151900
 H                  2.50867300   -3.11113300   -0.56067300
 C                  5.20576300   -2.93128900   -0.45863400
 F                  5.70983700   -3.63815200   -1.48979300
 F                  4.63692800   -3.81521600    0.36910000
 F                  6.25608000   -2.39940000    0.18377600
 H                  5.81709300   -0.45091600   -1.36137300
 C                  4.30554200    1.65245200   -2.27724000
 F                  5.63729300    1.77464600   -2.23986800
 F                  3.79481400    2.62738400   -1.50726800
 F                  3.91950200    1.92313200   -3.53651600
 H                  1.76616400    0.81247500   -2.16381000
 H                  0.07702100   -0.46482000   -1.38633900
 N                 -1.47163500   -2.41954900   -1.27976600
 C                 -2.10992100   -1.24938500   -1.78037600
 C                 -3.06128300   -0.58193500   -1.02510000
 C                 -3.69829000    0.57932900   -1.58279800
 C                 -4.66451900    1.33174800   -0.85532800
 C                 -5.24128000    2.45600900   -1.39764800
 C                 -4.89473900    2.88669100   -2.70204100
 C                 -3.97384800    2.17774300   -3.43361400
 C                 -3.35340500    1.01747500   -2.89527700
 C                 -2.38155200    0.29206000   -3.63594800
 C                 -1.78101300   -0.81081800   -3.09386700
 H                 -1.04124300   -1.38073600   -3.65752000
 H                 -2.12837200    0.62225400   -4.64494700
 H                 -3.69262900    2.49995700   -4.43814800
 H                 -5.35868300    3.78124800   -3.11948400
 H                 -5.96926200    3.02441300   -0.81690400
 H                 -4.93135600    1.01323700    0.15311200
 C                 -3.44579200   -1.07159100    0.33330600
 C                 -2.54763600   -1.01834700    1.39239200
 C                 -2.94006700   -1.46236500    2.69065200
 C                 -4.18556700   -1.98496900    2.89783800
 C                 -5.12113800   -2.10228900    1.83318600
 C                 -6.40626200   -2.67283200    2.03295200
 C                 -7.29458700   -2.79681600    0.99167700
 C                 -6.92319900   -2.35430300   -0.30068000
 C                 -5.68898200   -1.78840300   -0.52170500
 C                 -4.74891100   -1.63564700    0.53926500
 H                 -5.41935400   -1.45633000   -1.52525300
 H                 -7.62247800   -2.46381200   -1.13113700
 H                 -8.27845600   -3.23876500    1.15471200
 H                 -6.67130500   -3.01707800    3.03503400
 H                 -4.47887500   -2.31921400    3.89508700
 H                 -2.22728400   -1.37278700    3.50552800
 N                 -1.27525600   -0.48919600    1.19477100
 C                 -0.13879400   -0.88997900    1.86808100
 O                 -0.11939700   -1.75433100    2.72682700
 N                  0.96618400   -0.19699100    1.43955800
 C                  2.28591400   -0.37640000    1.84367200
 C                  2.74293700   -1.47494800    2.58927600
 C                  4.10115600   -1.59972400    2.87880100
 C                  5.00638200   -0.65072900    2.43318800
 C                  4.55084800    0.43946700    1.69920400
 C                  3.20710000    0.59241100    1.41343300
 H                  2.88985000    1.45579800    0.82668300
 H                  2.03660600   -2.22771500    2.92423600
 H                  0.79213400    0.50206400    0.71554600
 H                 -1.14033200    0.17119900    0.42827600
 C                 -2.30564000   -3.63746600   -1.13281700
 C                 -2.07605100   -4.35823100    0.19098300
 H                 -1.09455900   -4.84464100    0.20935100
 H                 -2.13507200   -3.65324700    1.03177400
 H                 -2.85530400   -5.12252200    0.32324900
 C                 -2.15200900   -4.55449000   -2.34428500
 H                 -1.13242400   -4.95594300   -2.39000800
 H                 -2.86092600   -5.39151900   -2.27319500
 H                 -2.36108300   -4.00509200   -3.27392000
 H                 -3.33530900   -3.25759600   -1.12623900
 F                 -0.11395000    1.26618800   -0.64485700
 C                 -0.41720600    3.16829000   -0.04461400
 C                 -1.02248100    2.79724100    1.23749900
 C                 -2.40943900    2.63632500    1.35319500
 C                 -0.20222100    2.51418800    2.33831400
 C                 -2.96430600    2.16701900    2.54069800
 H                 -3.05372100    2.87038200    0.50611200
 C                 -0.75608600    2.04202200    3.52289600
 H                  0.87581400    2.66900200    2.25714900
 C                 -2.13795500    1.85928900    3.62237600
 H                 -4.04427000    2.02993400    2.62043500
 H                 -0.10947900    1.81209500    4.37084700
 H                 -2.57214000    1.48052800    4.54920100
 F                  5.43558800    1.33956500    1.24800300
 F                  6.31850100   -0.76665400    2.69579400
 H                  4.47533500   -2.45203700    3.44648200
 C                 -1.23967300    3.52086600   -1.23647600
 H                 -1.82234900    2.63717400   -1.52955800
 H                 -1.93047900    4.33699800   -0.99450000
 H                 -0.60046300    3.82894900   -2.07060100
 H                  0.66248500    3.24367300   -0.08603900
 Br                 0.09152800    5.75469600    0.63970900

 3f·F·1am-s-TS Geometry2 r-1am to s-2am	
 O                  0.30514100   -3.27454000    1.87890200
 C                  0.72102900   -2.15713500    1.61381600
 N                 -0.12236900   -1.11185700    1.29890400
 C                 -1.51453600   -1.20393600    1.33507700
 C                 -2.23558800   -0.08533800    1.77482700
 C                 -3.62585100   -0.12593500    1.81992400
 C                 -4.32721100   -1.25881300    1.41113200
 C                 -3.59922300   -2.35773600    0.95890000
 C                 -2.20760000   -2.34897400    0.92076500
 H                 -1.65324000   -3.21310700    0.56197800
 C                 -4.34333700   -3.60206100    0.55157400
 F                 -4.66591100   -4.35402200    1.62247500
 F                 -3.62832500   -4.38414800   -0.26387000
 F                 -5.49724100   -3.31848700   -0.07090800
 H                 -5.41758500   -1.28297000    1.44133200
 C                 -4.40689000    1.02648500    2.39205900
 F                 -5.01250900    0.67830300    3.54371900
 F                 -5.37979300    1.44443900    1.57018900
 F                 -3.63424200    2.08500400    2.66853100
 H                 -1.69286400    0.80396400    2.09683700
 H                  0.24126400   -0.19449400    1.03279100
 N                  2.06221800   -1.84776100    1.60905400
 C                  2.52499500   -0.50083000    1.54196000
 C                  3.37071400   -0.10513600    0.51991300
 C                  3.83700700    1.24997800    0.47937000
 C                  4.72464900    1.70992400   -0.53461100
 C                  5.14013600    3.02093600   -0.56322800
 C                  4.68193700    3.94372400    0.40855300
 C                  3.82538600    3.52868900    1.40034400
 C                  3.39242200    2.17661400    1.46770000
 C                  2.52833200    1.72494800    2.50316200
 C                  2.12230900    0.41858100    2.54977600
 H                  1.47189800    0.05901900    3.34867200
 H                  2.20624500    2.43439800    3.26789700
 H                  3.45627000    4.23567300    2.14571500
 H                  4.99873900    4.98626600    0.36143600
 H                  5.81751800    3.35750900   -1.34939700
 H                  5.06834000    1.00823800   -1.29568000
 C                  3.76611900   -1.07253100   -0.54573000
 C                  2.84267700   -1.44728000   -1.51612600
 C                  3.21181000   -2.38219900   -2.52817700
 C                  4.46409400   -2.93481100   -2.53517600
 C                  5.43277400   -2.58733400   -1.55549700
 C                  6.73257800   -3.16137800   -1.54998000
 C                  7.65423200   -2.81257200   -0.59254900
 C                  7.30779600   -1.86765300    0.40491700
 C                  6.05896000   -1.29298300    0.42297300
 C                  5.08063600   -1.63412300   -0.55695400
 H                  5.80451700   -0.56586000    1.19631500
 H                  8.03989800   -1.59284100    1.16593900
 H                  8.64936600   -3.25940700   -0.59608600
 H                  6.98298700   -3.88917400   -2.32494100
 H                  4.73560200   -3.65308300   -3.31151100
 H                  2.47970800   -2.65210900   -3.28309500
 N                  1.57480700   -0.86475800   -1.50313900
 C                  0.41686200   -1.43217000   -2.00710400
 O                  0.37169400   -2.51752600   -2.55721800
 N                 -0.66841600   -0.61250500   -1.80892400
 C                 -2.00676700   -0.92429600   -2.04870900
 C                 -2.45117900   -2.08626600   -2.69765900
 C                 -3.81923000   -2.31360700   -2.85375400
 C                 -4.74135600   -1.39837400   -2.37885900
 C                 -4.29775300   -0.24257100   -1.74200800
 C                 -2.94901700    0.00384500   -1.57409300
 H                 -2.63369200    0.90922800   -1.05240200
 H                 -1.72964200   -2.80934200   -3.06247300
 H                 -0.49152500    0.22252100   -1.24253600
 H                  1.44037200   -0.03916500   -0.91822300
 C                  3.05121400   -2.89264700    1.96666400
 C                  3.02275500   -4.09199000    1.02531800
 H                  2.10296100   -4.67238500    1.15859300
 H                  3.08834600   -3.76612000   -0.02219100
 H                  3.88695000   -4.73738800    1.24008400
 C                  2.91906400   -3.28942900    3.43554400
 H                  1.95720300   -3.78687500    3.60891300
 H                  3.73073300   -3.97660300    3.71358700
 H                  2.98255700   -2.40180800    4.08182600
 H                  4.02217900   -2.39710700    1.83858300
 F                  0.35510500    1.19974500   -0.06599000
 C                  0.40858200    3.16867800   -0.45817500
 C                 -1.00759100    3.25519400   -0.84363400
 C                 -1.39176600    3.22133600   -2.19020400
 C                 -1.99405800    3.35969300    0.14903900
 C                 -2.73843700    3.31390100   -2.54038500
 H                 -0.63653600    3.13242700   -2.97161800
 C                 -3.33669600    3.45338200   -0.20113200
 H                 -1.69127000    3.39577900    1.19774600
 C                 -3.71067500    3.43722300   -1.54882800
 H                 -3.02801800    3.28919900   -3.59165300
 H                 -4.09697300    3.54856900    0.57417300
 H                 -4.76429900    3.51041900   -1.82116300
 F                 -5.20506700    0.62478400   -1.27290700
 F                 -6.06200500   -1.60792200   -2.51564100
 H                 -4.18265800   -3.21740000   -3.34342000
 C                  1.49014800    3.06533800   -1.48275700
 H                  1.40029100    2.09747900   -1.99741700
 H                  1.39413100    3.86738500   -2.22316500
 H                  2.47465100    3.13679600   -1.01220800
 H                  0.65467200    3.21455500    0.59500000
 Br                 0.74330600    5.77637300   -0.05546400

 3f·F·5am-r-TS Geometry1 s-5am to r-2am
 O                  1.05419200   -3.80643000   -1.25768200
 C                  0.33048800   -2.82714800   -1.35197500
 N                  0.82751500   -1.53757400   -1.39901800
 C                  2.17278600   -1.18488000   -1.38647700
 C                  2.51202200    0.06238400   -1.92833600
 C                  3.83380000    0.50049400   -1.91362800
 C                  4.84715500   -0.27494400   -1.36082000
 C                  4.49475600   -1.50727400   -0.80901100
 C                  3.18427000   -1.97453200   -0.81509200
 H                  2.93214200   -2.93249400   -0.36799000
 C                  5.57249400   -2.37338900   -0.21153100
 F                  6.13508200   -3.17252000   -1.13923700
 F                  5.10706900   -3.17641600    0.75245000
 F                  6.56825400   -1.64761800    0.31771700
 H                  5.87663700    0.08012200   -1.33432700
 C                  4.12831400    1.86107000   -2.48380600
 F                  5.42617400    2.17544800   -2.42247500
 F                  3.45398200    2.82652300   -1.83283100
 F                  3.76000300    1.95257300   -3.77401600
 H                  1.72204500    0.68735800   -2.35093900
 H                  0.19104500   -0.74001700   -1.40919500
 N                 -1.04001800   -2.91826000   -1.42321800
 C                 -1.83365900   -1.78561000   -1.77133100
 C                 -2.76704700   -1.28182100   -0.88314300
 C                 -3.48431000   -0.09037500   -1.22842100
 C                 -4.40590500    0.51829800   -0.32824900
 C                 -5.02869600    1.70045700   -0.65180900
 C                 -4.78062000    2.32816800   -1.89750400
 C                 -3.91014100    1.75695300   -2.79271500
 C                 -3.23753000    0.54347100   -2.48116800
 C                 -2.31047200   -0.04174400   -3.38481600
 C                 -1.63106000   -1.17885500   -3.04072500
 H                 -0.90583400   -1.63087400   -3.71926600
 H                 -2.14418100    0.43338800   -4.35345200
 H                 -3.70555400    2.23607600   -3.75237100
 H                 -5.26785700    3.27539600   -2.12932000
 H                 -5.70786300    2.17146900    0.05982600
 H                 -4.59924300    0.04086300    0.63388300
 C                 -2.99736800   -1.94567600    0.43409500
 C                 -2.05924000   -1.81990700    1.45369800
 C                 -2.28169000   -2.45456500    2.71193500
 C                 -3.40387700   -3.21276400    2.91203300
 C                 -4.37697900   -3.38216200    1.89071800
 C                 -5.53823100   -4.17675100    2.08713000
 C                 -6.46719100   -4.32861600    1.08617300
 C                 -6.26789900   -3.68552100   -0.16067300
 C                 -5.15574300   -2.90720900   -0.37925500
 C                 -4.17413200   -2.72963900    0.63992400
 H                 -5.01467500   -2.41601600   -1.34367200
 H                 -7.00558400   -3.80843500   -0.95527500
 H                 -7.35554400   -4.94110100    1.24624400
 H                 -5.67584100   -4.66654400    3.05364000
 H                 -3.56540200   -3.69765100    3.87701500
 H                 -1.54221500   -2.33143900    3.49726000
 N                 -0.93200100   -1.03987800    1.22043800
 C                  0.25090100   -1.05893200    1.92654000
 O                  0.49888200   -1.82409100    2.84205900
 N                  1.12247600   -0.10612600    1.45456400
 C                  2.45857200    0.05687500    1.80758200
 C                  3.16613300   -0.80154700    2.66519900
 C                  4.52634400   -0.59179600    2.89126500
 C                  5.18926900    0.45725400    2.27714400
 C                  4.48429900    1.31331900    1.43792400
 C                  3.13445700    1.13165800    1.20775200
 H                  2.61874600    1.81333800    0.53113400
 H                  2.65405900   -1.63465400    3.13484400
 H                  0.76897500    0.47990700    0.69659200
 H                 -0.96499300   -0.38824000    0.43280700
 C                 -1.69699700   -4.24552200   -1.40740000
 C                 -1.41755900   -5.03484600   -0.13291900
 H                 -0.36276900   -5.32649800   -0.07719000
 H                 -1.67054100   -4.44049200    0.75604500
 H                 -2.03869300   -5.94211900   -0.12894500
 C                 -1.36680800   -5.03170400   -2.67441700
 H                 -0.29806100   -5.27752700   -2.69878500
 H                 -1.94729100   -5.96467400   -2.70147500
 H                 -1.61697800   -4.44404600   -3.56963800
 H                 -2.77053400   -4.01200500   -1.42146600
 F                 -0.37365500    0.87310900   -0.70911500
 C                 -1.18031600    2.70924400   -0.25678100
 H                 -2.12557200    2.25720800   -0.54631300
 C                 -0.80383900    2.62149700    1.15270900
 C                 -1.60650300    1.86672200    2.02189100
 C                  0.38387000    3.19140800    1.63120000
 C                 -1.21244100    1.65800800    3.33735100
 H                 -2.53713100    1.43637100    1.64368700
 C                  0.77444400    2.98740700    2.95205400
 H                  1.00559100    3.79538900    0.96815700
 C                 -0.01638000    2.21289700    3.80227900
 H                 -1.83208400    1.05298800    4.00097400
 H                  1.70509600    3.42428700    3.31658300
 H                  0.29822000    2.04310700    4.83306500
 C                 -0.34963400    3.41258800   -1.27754300
 H                 -0.86071900    3.42070900   -2.24673100
 H                 -0.14359600    4.44505900   -0.97391800
 H                  0.60331100    2.87405100   -1.37504700
 I                 -3.01204900    4.96579300    0.13831600
 F                  5.13750400    2.30963000    0.82076600
 F                  6.50400500    0.65725700    2.47055500
 H                  5.09268500   -1.25875800    3.54180200

 3f·F·5am-r-TS Geometry2 s-5am to r-2am	
 O                  0.46864000   -3.61154800    1.64222400
 C                  0.82298500   -2.45675400    1.46338200
 N                 -0.07734400   -1.43046100    1.25653800
 C                 -1.46285100   -1.60166800    1.26124100
 C                 -2.26173400   -0.53423100    1.68659800
 C                 -3.65196000   -0.66126200    1.69275800
 C                 -4.27386600   -1.83059600    1.27200800
 C                 -3.46609300   -2.87951600    0.82950800
 C                 -2.08063400   -2.78283600    0.81654100
 H                 -1.47068500   -3.60752400    0.45749400
 C                 -4.12057000   -4.16601000    0.40007500
 F                 -4.40741100   -4.94813500    1.45966100
 F                 -3.34395200   -4.89117700   -0.41194400
 F                 -5.28172900   -3.95380000   -0.23676600
 H                 -5.35959300   -1.92118300    1.27442300
 C                 -4.47747600    0.50454900    2.16487000
 F                 -5.77072000    0.19150300    2.30420500
 F                 -4.41672500    1.54435100    1.31513500
 F                 -4.05196100    0.96476400    3.35472300
 H                 -1.78537900    0.39205000    2.01841700
 H                  0.23828700   -0.47950200    1.05603500
 N                  2.14905100   -2.08887400    1.45088800
 C                  2.55989700   -0.72833200    1.53863400
 C                  3.39048200   -0.18851000    0.57085000
 C                  3.83102300    1.16868300    0.70629600
 C                  4.66002800    1.79041000   -0.27164500
 C                  5.04632400    3.10239600   -0.13611600
 C                  4.63791700    3.86099100    0.98919800
 C                  3.84379700    3.28636900    1.95184300
 C                  3.41098900    1.93738600    1.83087500
 C                  2.55711100    1.34316600    2.79929400
 C                  2.14739600    0.04459100    2.65885700
 H                  1.50068700   -0.42428000    3.40198800
 H                  2.23740800    1.93618200    3.65829500
 H                  3.51948100    3.86116000    2.82236400
 H                  4.95516100    4.90015100    1.08665100
 H                  5.67112800    3.56547800   -0.90103500
 H                  4.97517000    1.21320900   -1.14171000
 C                  3.82332300   -1.00846000   -0.59852800
 C                  2.91532800   -1.33619900   -1.59868200
 C                  3.33493400   -2.11978600   -2.71474700
 C                  4.61990100   -2.58220300   -2.79266400
 C                  5.57367200   -2.28862800   -1.78078100
 C                  6.90679900   -2.77502600   -1.84722800
 C                  7.81472000   -2.48466600   -0.85757900
 C                  7.41841100   -1.69115700    0.24676700
 C                  6.13631700   -1.20180000    0.33513000
 C                  5.17208200   -1.48193000   -0.67742000
 H                  5.84584300   -0.59307200    1.19305400
 H                  8.13769500   -1.46565900    1.03568500
 H                  8.83585300   -2.86369800   -0.91686300
 H                  7.19393100   -3.38855000   -2.70395900
 H                  4.93034100   -3.18276600   -3.65006100
 H                  2.61420100   -2.34627700   -3.49466800
 N                  1.60698400   -0.85660900   -1.52337500
 C                  0.49554100   -1.50020600   -2.04139900
 O                  0.54027800   -2.56175800   -2.63570300
 N                 -0.65464100   -0.78867000   -1.79913900
 C                 -1.96216600   -1.19024500   -2.07144500
 C                 -2.30905100   -2.37582000   -2.73837500
 C                 -3.65286100   -2.70528600   -2.91681500
 C                 -4.65075000   -1.87299900   -2.44107200
 C                 -4.30596300   -0.69312200   -1.78879700
 C                 -2.98200800   -0.34113300   -1.60977400
 H                 -2.75079200    0.58483900   -1.08172100
 H                 -1.52936300   -3.03806900   -3.09891600
 H                 -0.53888800    0.02577600   -1.18958500
 H                  1.41552700   -0.07107100   -0.89979700
 C                  3.18878000   -3.12236700    1.68027100
 C                  3.17988000   -4.22106300    0.62311100
 H                  2.28902500   -4.85153100    0.72007500
 H                  3.19960000   -3.78798900   -0.38693700
 H                  4.07546900   -4.84678100    0.74828800
 C                  3.11726100   -3.66596000    3.10567100
 H                  2.18410800   -4.22203600    3.25482100
 H                  3.96676600   -4.33792900    3.29304300
 H                  3.16234500   -2.84347300    3.83456700
 H                  4.13529500   -2.57647600    1.57801900
 F                  0.22964500    1.02528400    0.02717900
 C                 -0.04237900    2.95269400   -0.60249900
 H                 -0.81465000    2.51103500   -1.22041200
 C                 -0.43664600    3.43670400    0.71872400
 C                 -1.74367100    3.20309400    1.17111700
 C                  0.47947100    4.07954800    1.55959700
 C                 -2.12643800    3.59422100    2.44789900
 H                 -2.46078500    2.72641300    0.50092400
 C                  0.09532200    4.47412500    2.83972200
 H                  1.49287200    4.27591800    1.20799800
 C                 -1.20373600    4.22975100    3.28620500
 H                 -3.14600600    3.41268500    2.78947400
 H                  0.81126800    4.97940600    3.49026800
 C                  1.34762200    3.08587300   -1.12170700
 H                  1.42869500    2.66565000   -2.13041700
 H                  1.65903500    4.13681600   -1.14571000
 H                  2.01666100    2.54111000   -0.44185500
 H                 -3.93827500   -3.62879600   -3.42117600
 F                 -5.94815300   -2.18638900   -2.59162300
 F                 -5.27911700    0.09329900   -1.30896200
 I                 -1.13019500    5.19900700   -2.09574000
 H                 -1.50445900    4.54216400    4.28753200

 3f·F·5am-s-TS Geometry1 r-5am to s-2am	
 O                 -0.40035900   -3.89806600    0.97955300
 C                  0.14703700   -2.82409200    1.17155700
 N                 -0.55571300   -1.65179800    1.36747200
 C                 -1.94159600   -1.51441800    1.37057600
 C                 -2.45680200   -0.30999900    1.86984200
 C                 -3.82947900   -0.07666400    1.86754900
 C                 -4.72465900   -1.01896600    1.37384300
 C                 -4.19934600   -2.20840700    0.86850700
 C                 -2.83371600   -2.47309700    0.85987000
 H                 -2.45111600   -3.40127200    0.44619400
 C                 -5.14952500   -3.25131500    0.34156100
 F                 -5.63734600   -4.02170600    1.33427900
 F                 -4.56905100   -4.07927600   -0.53466700
 F                 -6.21116200   -2.70337000   -0.26791900
 H                 -5.79619700   -0.82368200    1.35705800
 C                 -4.31475900    1.25381600    2.37630100
 F                 -5.64784300    1.36012900    2.34144400
 F                 -3.81551300    2.26976000    1.65298300
 F                 -3.93424200    1.47146900    3.64745900
 H                 -1.76455500    0.45205900    2.23368800
 H                 -0.05818400   -0.76205700    1.39393300
 N                  1.51818800   -2.68955900    1.20483100
 C                  2.14049100   -1.53194500    1.75240900
 C                  3.08000400   -0.82036900    1.02326800
 C                  3.70102700    0.32663000    1.62637200
 C                  4.65384200    1.12225100    0.92788200
 C                  5.21498600    2.23253100    1.51378800
 C                  4.86555600    2.60493400    2.83528300
 C                  3.95750100    1.85300100    3.53965700
 C                  3.35304600    0.70612100    2.95626500
 C                  2.39413900   -0.06346600    3.66877200
 C                  1.80850300   -1.15213000    3.08332500
 H                  1.07840900   -1.75523700    3.62460000
 H                  2.13868900    0.22150900    4.69088900
 H                  3.67466300    2.12995200    4.55716500
 H                  5.31734100    3.48869200    3.28762300
 H                  5.93322500    2.83453500    0.95515500
 H                  4.92370900    0.84761800   -0.09259000
 C                  3.46738400   -1.24761000   -0.35524000
 C                  2.56544200   -1.16168900   -1.40921100
 C                  2.96045100   -1.54620600   -2.72570100
 C                  4.21268400   -2.04205700   -2.95711400
 C                  5.15308800   -2.19002000   -1.90068400
 C                  6.44615900   -2.73185100   -2.12735800
 C                  7.33957900   -2.88526600   -1.09440800
 C                  6.96541000   -2.50296800    0.21629700
 C                  5.72322600   -1.96635100    0.46396100
 C                  4.77767400   -1.78381300   -0.58747000
 H                  5.45169400   -1.68057400    1.48118300
 H                  7.66894600   -2.63609500    1.03967300
 H                  8.32969700   -3.30455400   -1.27813700
 H                  6.71334600   -3.02973100   -3.14363200
 H                  4.50756500   -2.33067600   -3.96806900
 H                  2.24426100   -1.43360700   -3.53462000
 N                  1.28747600   -0.65715400   -1.18591000
 C                  0.15423800   -1.03359400   -1.87862100
 O                  0.14214300   -1.84925100   -2.78393000
 N                 -0.95716600   -0.37705300   -1.41104700
 C                 -2.27499700   -0.54646000   -1.82596400
 C                 -2.72209100   -1.61150600   -2.62437300
 C                 -4.07890300   -1.73393900   -2.92090200
 C                 -4.99249800   -0.81538700   -2.43080000
 C                 -4.54680200    0.24247700   -1.64526000
 C                 -3.20446700    0.39312300   -1.35118200
 H                 -2.89501200    1.22936400   -0.72236300
 H                 -2.00920300   -2.34147200   -2.99410400
 H                 -0.78895600    0.28244500   -0.64871000
 H                  1.14415800   -0.03758500   -0.38664700
 C                  2.36923200   -3.88858700    1.00843700
 C                  2.15130500   -4.55678400   -0.34460300
 H                  1.17483700   -5.05173500   -0.38662900
 H                  2.20670100   -3.81765900   -1.15582100
 H                  2.93858800   -5.30736500   -0.50490400
 C                  2.22729500   -4.85737600    2.18039800
 H                  1.21353800   -5.27492900    2.20752500
 H                  2.94832800   -5.68043600    2.07596500
 H                  2.42717400   -4.34418900    3.13247200
 H                  3.39354900   -3.49447600    1.01922700
 F                  0.11774300    0.98982500    0.73174300
 C                  0.42164500    2.94610300    0.17672400
 C                  1.01337400    2.62498900   -1.11870100
 C                  2.40186800    2.48220700   -1.25554900
 C                  0.18203300    2.36564900   -2.21893100
 C                  2.94673800    2.05674200   -2.46315800
 H                  3.05380400    2.69562400   -0.40885800
 C                  0.72673300    1.93776600   -3.42362600
 H                 -0.89677300    2.50460100   -2.12053800
 C                  2.10970900    1.77494100   -3.54420000
 H                  4.02680400    1.93338000   -2.56044500
 H                  0.07302100    1.72629400   -4.27082200
 H                  2.53684600    1.43119000   -4.48778900
 I                 -0.21558600    5.76811000   -0.43230900
 F                 -5.43962400    1.11169500   -1.15164800
 F                 -6.30354900   -0.93088500   -2.69856500
 H                 -4.44552200   -2.56140700   -3.52884600
 C                  1.24873800    3.25682800    1.37493400
 H                  1.82340100    2.35688100    1.63476400
 H                  1.95112500    4.07103800    1.16002500
 H                  0.61579800    3.54206300    2.22173600
 H                 -0.65910100    3.00768000    0.23273200

 3f·F·5am-s-TS Geometry2 r-5am to s-2am	
 O                  0.10639000   -3.51617800    1.89072700
 C                  0.57481800   -2.42060500    1.62176400
 N                 -0.21727200   -1.33645100    1.30699200
 C                 -1.61197000   -1.35956500    1.34174700
 C                 -2.27592100   -0.20259700    1.77276700
 C                 -3.66634600   -0.17218500    1.81639500
 C                 -4.42416700   -1.27028500    1.41307100
 C                 -3.75240300   -2.40722000    0.96828900
 C                 -2.36195500   -2.47017900    0.93335900
 H                 -1.85191300   -3.36381800    0.58111900
 C                 -4.55724900   -3.61516800    0.56715000
 F                 -4.90592400   -4.35146400    1.64073200
 F                 -3.88605200   -4.42980200   -0.25381900
 F                 -5.70147500   -3.27813600   -0.04630500
 H                 -5.51436100   -1.23907200    1.44208900
 C                 -4.38814400    1.02153700    2.38152100
 F                 -5.00924400    0.71172500    3.53573100
 F                 -5.33974500    1.48268900    1.55757700
 F                 -3.56323700    2.04203900    2.65041900
 H                 -1.68851200    0.66001100    2.08892000
 H                  0.18916300   -0.43864100    1.03353800
 N                  1.92955100   -2.17597900    1.61263900
 C                  2.45595600   -0.85293200    1.53906000
 C                  3.31749100   -0.50207800    0.51395800
 C                  3.84673000    0.82960000    0.46610200
 C                  4.75262400    1.24267900   -0.55175500
 C                  5.23100000    2.53211500   -0.58606800
 C                  4.82073200    3.47914700    0.38362900
 C                  3.94703300    3.10954200    1.37863200
 C                  3.44907300    1.78040400    1.45168100
 C                  2.56635800    1.37456500    2.49051000
 C                  2.09908500    0.08912700    2.54342000
 H                  1.43386300   -0.23565800    3.34499700
 H                  2.27980000    2.10165500    3.25287400
 H                  3.61458700    3.83679200    2.12180800
 H                  5.18681500    4.50527500    0.33218200
 H                  5.92212000    2.83267500   -1.37490600
 H                  5.06031500    0.52242700   -1.31089000
 C                  3.66465300   -1.49156800   -0.54817400
 C                  2.72252700   -1.82565100   -1.51556600
 C                  3.04525300   -2.78025100   -2.52514900
 C                  4.27012700   -3.39130600   -2.53227200
 C                  5.25590300   -3.08687100   -1.55539900
 C                  6.52709400   -3.72172600   -1.55011900
 C                  7.46599200   -3.41362900   -0.59549400
 C                  7.16646000   -2.45004500    0.39934500
 C                  5.94620300   -1.81692900    0.41763700
 C                  4.95101800   -2.11476100   -0.55946700
 H                  5.72778400   -1.07606600    1.18896000
 H                  7.91217400   -2.20758100    1.15813900
 H                  8.43890900   -3.90695900   -0.59916800
 H                  6.74130600   -4.46321000   -2.32295400
 H                  4.50602800   -4.12410800   -3.30666200
 H                  2.29986300   -3.01794800   -3.27784600
 N                  1.48384500   -1.18367200   -1.50142300
 C                  0.29968000   -1.69298700   -2.00690100
 O                  0.20198400   -2.77232300   -2.56208400
 N                 -0.74413000   -0.82244600   -1.80386700
 C                 -2.09605300   -1.06727400   -2.04313400
 C                 -2.59950300   -2.21189300   -2.67987700
 C                 -3.97731400   -2.37028900   -2.83479100
 C                 -4.85149200   -1.40394900   -2.37057200
 C                 -4.34935000   -0.26560400   -1.74578100
 C                 -2.98972300   -0.08694300   -1.57926900
 H                 -2.62777000    0.80666000   -1.06750300
 H                 -1.91585100   -2.97497100   -3.03615000
 H                 -0.52490100    0.00130300   -1.23415800
 H                  1.38818100   -0.35506000   -0.91291200
 C                  2.86820100   -3.26532300    1.97308700
 C                  2.78048900   -4.46604600    1.03711900
 H                  1.83383300   -5.00054600    1.17425100
 H                  2.86019200   -4.14822400   -0.01193700
 H                  3.61283900   -5.15144200    1.25366300
 C                  2.72006300   -3.64877600    3.44397500
 H                  1.73551300   -4.09810200    3.62137000
 H                  3.49788500   -4.37340800    3.72367200
 H                  2.82801000   -2.76245700    4.08614200
 H                  3.86151600   -2.81742400    1.84104500
 F                  0.35611300    0.93548200   -0.06567900
 C                  0.51047500    2.93134900   -0.48750300
 C                 -0.89494700    3.08650700   -0.87172300
 C                 -1.28217500    3.06708000   -2.21889400
 C                 -1.87585800    3.23468400    0.12270300
 C                 -2.62350300    3.21789800   -2.56724800
 H                 -0.53272500    2.94310000   -3.00106800
 C                 -3.21265200    3.38719900   -0.22622100
 H                 -1.57094000    3.25751100    1.17120700
 C                 -3.58779400    3.38584300   -1.57411300
 H                 -2.91575100    3.20387900   -3.61789400
 H                 -3.96761000    3.51617300    0.54926200
 H                 -4.63739000    3.50545100   -1.84545600
 I                  1.04619100    5.71894500   -0.00809100
 F                 -5.21117000    0.65266000   -1.28757300
 F                 -6.18112200   -1.54680200   -2.50633100
 H                 -4.38657900   -3.25957200   -3.31479100
 C                  1.58795000    2.76007200   -1.50523600
 H                  1.45233200    1.78393000   -1.99492900
 H                  1.53078400    3.54368200   -2.26944800
 H                  2.57433200    2.79532500   -1.03423100
 H                  0.75694400    2.95837100    0.56705300

 3f·F·1a-r-TS Geometry1 s-1a to r-2a	
 O                 -0.12798900   -4.18625200    0.10438500
 C                 -0.68172500   -3.21189100   -0.38101900
 N                  0.01363600   -2.21227300   -1.03703200
 C                  1.38526700   -2.19238500   -1.26655200
 C                  1.84372400   -1.39721600   -2.32557200
 C                  3.20714200   -1.29496900   -2.59064600
 C                  4.14705800   -1.96780600   -1.81807500
 C                  3.68003800   -2.74265300   -0.75547200
 C                  2.32441300   -2.86871700   -0.46963500
 H                  1.98583400   -3.46828000    0.37109000
 C                  4.67678700   -3.48890100    0.09210000
 F                  4.96537500   -4.69608100   -0.43284100
 F                  4.22966100   -3.70904100    1.33376000
 F                  5.84183600   -2.83290900    0.19592700
 H                  5.21349200   -1.86900700   -2.01690300
 C                  3.63746300   -0.39366500   -3.71553400
 F                  4.96157300   -0.39588900   -3.89919800
 F                  3.26914100    0.88172100   -3.49468000
 F                  3.07504100   -0.74847100   -4.88424000
 H                  1.11598200   -0.85096500   -2.92983700
 H                 -0.47529700   -1.38205500   -1.37185800
 N                 -2.04242200   -3.02287900   -0.32207400
 C                 -2.67721300   -2.00357800   -1.09202700
 C                 -3.35950900   -0.97491600   -0.46788800
 C                 -3.91015900    0.08094400   -1.26418700
 C                 -4.55607300    1.20563800   -0.67424300
 C                 -5.00916600    2.24371300   -1.45299300
 C                 -4.85930200    2.20682400   -2.86123100
 C                 -4.25740700    1.12769700   -3.45992400
 C                 -3.76239500    0.04558100   -2.68145000
 C                 -3.10391500   -1.06041300   -3.28321600
 C                 -2.57913600   -2.06005000   -2.50907500
 H                 -2.05746300   -2.90724200   -2.95729000
 H                 -3.01602600   -1.09584800   -4.37078400
 H                 -4.12981400    1.09271000   -4.54390100
 H                 -5.20462900    3.04892900   -3.46108700
 H                 -5.47122300    3.11412200   -0.98599500
 H                 -4.66848300    1.24284800    0.41049800
 C                 -3.49675600   -0.94185500    1.01818900
 C                 -2.41358200   -0.59011600    1.81703300
 C                 -2.55620100   -0.55560700    3.23618800
 C                 -3.74844100   -0.89390100    3.81818700
 C                 -4.87296600   -1.27592300    3.03914700
 C                 -6.11019600   -1.63858700    3.63635700
 C                 -7.18576200   -2.00490400    2.86404600
 C                 -7.06341600   -2.02282200    1.45237900
 C                 -5.88014800   -1.67345300    0.84577700
 C                 -4.74598300   -1.28790700    1.61986400
 H                 -5.79981900   -1.68992100   -0.24254400
 H                 -7.91802800   -2.31565800    0.84039000
 H                 -8.13169200   -2.28189200    3.33139600
 H                 -6.18698400   -1.62044500    4.72571500
 H                 -3.84711400   -0.86676400    4.90532800
 H                 -1.70326400   -0.26665300    3.84172700
 N                 -1.21519700   -0.25304700    1.19267600
 C                  0.03663800   -0.22294800    1.76329200
 O                  0.27254300   -0.50596000    2.92774700
 N                  0.99288600    0.15893700    0.85460500
 C                  2.37374000    0.16004400    1.04150700
 C                  3.02331400   -0.36624200    2.16992300
 C                  4.41663700   -0.38306800    2.22459000
 C                  5.16862200    0.11256900    1.17291300
 C                  4.52313700    0.64111100    0.06045400
 C                  3.14425600    0.67900100   -0.01023700
 H                  2.67266200    1.09220000   -0.90174100
 H                  2.43816300   -0.76706800    2.99072900
 H                  0.64808200    0.42904300   -0.06759600
 H                 -1.25196300   -0.02736900    0.19534000
 C                 -2.90345900   -4.03310400    0.33489300
 C                 -2.56913100   -4.23431500    1.80913400
 H                 -1.58414500   -4.69990200    1.92658500
 H                 -2.57554300   -3.27414900    2.34361700
 H                 -3.32822400   -4.88692000    2.26395500
 C                 -2.90914800   -5.34039800   -0.45458300
 H                 -1.91382300   -5.80082200   -0.43112900
 H                 -3.63548000   -6.04090400   -0.01883400
 H                 -3.19168600   -5.15773700   -1.50153600
 H                 -3.91142500   -3.59924600    0.28192400
 F                 -0.65742100    0.46545800   -1.43288500
 C                 -1.10553500    2.39861700   -1.82351100
 H                 -2.14387600    2.10399700   -1.70681200
 C                 -0.40587000    2.87229700   -0.62917900
 C                 -1.04443000    2.78274000    0.61630300
 C                  0.92810300    3.29297400   -0.68275700
 C                 -0.33640300    3.01484000    1.78643000
 H                 -2.09755000    2.49377000    0.65400100
 C                  1.62888700    3.55227200    0.48991000
 H                  1.43315700    3.38930300   -1.64539800
 C                  1.02208400    3.37092200    1.74037200
 H                 -0.83220700    2.90457600    2.75306100
 H                  2.68294500    3.83163800    0.43979200
 C                 -0.47029400    2.36477400   -3.17389300
 H                 -1.18646500    2.00413200   -3.92098100
 H                 -0.12715600    3.36453400   -3.46271300
 H                  0.39230600    1.68596300   -3.13800600
 F                  5.25564500    1.09350800   -0.96906200
 F                  6.51152600    0.08382400    1.20511800
 H                  4.93586500   -0.79825500    3.08861600
 C                  1.82122600    3.48781500    2.98448600
 C                  1.68640900    2.52158600    3.99298600
 C                  2.74655000    4.52650000    3.15883800
 C                  2.45780200    2.60006600    5.15140200
 H                  1.00591400    1.67920900    3.84346200
 C                  3.51211600    4.60532500    4.32041100
 H                  2.85143500    5.28752700    2.38289800
 C                  3.36956300    3.64246200    5.32053300
 H                  2.35287600    1.83412900    5.92156100
 H                  4.22188400    5.42452400    4.44651000
 H                  3.97238200    3.70228000    6.22810400
 Br                -2.37506500    4.77203100   -2.24546200

 3f·F·1a-r-TS Geometry2 s-1a to r-2a	
 O                 -1.52167100   -2.50891900   -2.71777500
 C                 -1.50663800   -1.46883100   -2.07844900
 N                 -0.40010300   -1.05757000   -1.36124700
 C                  0.80419500   -1.76236000   -1.32071400
 C                  1.99208800   -1.04023500   -1.15761700
 C                  3.21458300   -1.71188300   -1.10189200
 C                  3.28535000   -3.09707300   -1.19200600
 C                  2.09109800   -3.80607300   -1.32960600
 C                  0.86100500   -3.16426000   -1.39391500
 H                 -0.05814600   -3.73606500   -1.49008400
 C                  2.14676400   -5.30550100   -1.45775600
 F                  2.38461200   -5.68121400   -2.73003700
 F                  1.00297300   -5.89458300   -1.09236500
 F                  3.12920700   -5.83923700   -0.71703700
 H                  4.24266100   -3.61482200   -1.14201600
 C                  4.47164800   -0.90342600   -0.93079800
 F                  5.57730000   -1.63299100   -1.11829000
 F                  4.56354900   -0.36365300    0.29609300
 F                  4.52442400    0.12289500   -1.79986500
 H                  1.95197500    0.04968300   -1.08238400
 H                 -0.42305700   -0.20994800   -0.79310700
 N                 -2.59288400   -0.62656400   -2.01954300
 C                 -2.49355300    0.70649000   -1.52883400
 C                 -3.31413800    1.13043900   -0.49693500
 C                 -3.23227200    2.49112900   -0.05385400
 C                 -4.02588800    2.97897800    1.02419400
 C                 -3.90795300    4.27930000    1.45318600
 C                 -3.00211300    5.16710900    0.82085600
 C                 -2.22932600    4.72742300   -0.22643300
 C                 -2.31370000    3.38280000   -0.68109400
 C                 -1.49012900    2.90419800   -1.73594500
 C                 -1.58155400    1.60287700   -2.15089700
 H                 -0.96168600    1.22823800   -2.96685200
 H                 -0.78774200    3.59042000   -2.21296700
 H                 -1.52566200    5.40128000   -0.72063600
 H                 -2.92082600    6.19768400    1.16904400
 H                 -4.51430200    4.63180600    2.28864300
 H                 -4.72217600    2.29982400    1.51767400
 C                 -4.27455200    0.18394600    0.14279100
 C                 -3.81104200   -0.83767900    0.96348900
 C                 -4.73409000   -1.73952300    1.57183900
 C                 -6.07498500   -1.62924700    1.32563800
 C                 -6.58861000   -0.61369800    0.47450200
 C                 -7.97830200   -0.50035400    0.20245500
 C                 -8.45754000    0.48478500   -0.62684100
 C                 -7.55558800    1.40075700   -1.22168900
 C                 -6.20573500    1.31909500   -0.97196100
 C                 -5.67762000    0.31058600   -0.11327100
 H                 -5.52349500    2.03156700   -1.43870800
 H                 -7.93553900    2.17949100   -1.88488800
 H                 -9.52623900    0.56300300   -0.83090900
 H                 -8.65874700   -1.21758500    0.66659100
 H                 -6.77309800   -2.32578000    1.79431400
 H                 -4.35100700   -2.51650900    2.22650400
 N                 -2.44388500   -0.94696200    1.22212500
 C                 -1.77898400   -2.13328700    1.48479100
 O                 -2.32211900   -3.22202200    1.52657400
 N                 -0.43748600   -1.92127300    1.69090500
 C                  0.54857900   -2.89105300    1.86868200
 C                  0.30302100   -4.26983900    1.96200700
 C                  1.37067700   -5.15845400    2.09130500
 C                  2.67321200   -4.69285500    2.12796300
 C                  2.91483100   -3.32475200    2.04625200
 C                  1.87294700   -2.42522500    1.92808200
 H                  2.10113700   -1.36117100    1.85198900
 H                 -0.71591400   -4.63905600    1.91719300
 H                 -0.11686500   -0.96654200    1.50763100
 H                 -1.85215700   -0.13509500    1.04276400
 C                 -3.82067300   -0.97430600   -2.77686900
 C                 -4.44742700   -2.28905400   -2.32609800
 H                 -3.82352800   -3.14139400   -2.61702700
 H                 -4.57998300   -2.30234500   -1.23507800
 H                 -5.43630200   -2.39419200   -2.79551500
 C                 -3.57109100   -0.91856100   -4.28250100
 H                 -2.87079800   -1.70722900   -4.58230300
 H                 -4.51754300   -1.05750900   -4.82400100
 H                 -3.15194100    0.05743500   -4.56801000
 H                 -4.52577400   -0.17189400   -2.52515900
 F                 -0.16106400    0.63879300    0.82004100
 C                  0.54862400    1.86010000    2.24967100
 H                  0.93828000    0.95091300    2.69015500
 C                  1.42267300    2.58687500    1.32696800
 C                  2.66520100    2.04048300    0.97854900
 C                  1.02298800    3.79196400    0.74123000
 C                  3.48157300    2.67459000    0.05371900
 H                  2.99741400    1.12004300    1.46130600
 C                  1.84232400    4.42869200   -0.18590100
 H                  0.06138900    4.23212500    1.00700500
 C                  3.08086600    3.88031100   -0.54944000
 H                  4.45649400    2.24731400   -0.18426000
 H                  1.50534500    5.35675300   -0.65179400
 C                 -0.80017600    2.36479800    2.63642300
 H                 -1.28214800    1.67985400    3.34306600
 H                 -0.72279300    3.35609700    3.09754100
 H                 -1.41249200    2.44516800    1.72894800
 H                  1.19752000   -6.23321800    2.15118700
 F                  3.71116100   -5.53873500    2.23458900
 F                  4.18110400   -2.88657400    2.05796500
 C                  3.95109400    4.55399100   -1.54616100
 C                  4.00815700    5.95358200   -1.62478000
 C                  4.73586000    3.80213500   -2.43406600
 C                  4.82255700    6.58251000   -2.56414200
 H                  3.42667200    6.55569000   -0.92434100
 C                  5.54885300    4.43141300   -3.37447500
 H                  4.69238400    2.71207700   -2.39898200
 C                  5.59529600    5.82398600   -3.44376800
 H                  4.86002400    7.67237500   -2.60296400
 H                  6.14513300    3.82844600   -4.06099300
 H                  6.23309700    6.31646500   -4.17933200
 Br                 1.77478700    2.72261600    4.48341500

 3f·F·1a-s-TS Geometry1 r-1a to s-2a	
 O                  1.14608000   -3.86412100   -0.71238600
 C                  0.59954400   -2.84395300   -1.10039600
 N                  1.27466100   -1.65279100   -1.25965700
 C                  2.63223400   -1.44475900   -1.02613500
 C                  3.21242200   -0.31197100   -1.61227000
 C                  4.55208300   -0.00887200   -1.38295100
 C                  5.34795300   -0.81165600   -0.57372800
 C                  4.75630900   -1.93148200    0.01235000
 C                  3.42190000   -2.26176300   -0.19959700
 H                  2.98150200   -3.13029100    0.28144600
 C                  5.60347500   -2.82405300    0.88047600
 F                  6.30752500   -3.70606100    0.14342200
 F                  4.87572400   -3.54182000    1.74381100
 F                  6.50034300   -2.12797900    1.59457700
 H                  6.39055700   -0.56013500   -0.38232200
 C                  5.10428800    1.24134100   -2.01249100
 F                  4.41906400    2.33080300   -1.62933500
 F                  5.02697800    1.19919400   -3.35513500
 F                  6.38834500    1.44846200   -1.70054700
 H                  2.59238800    0.34214300   -2.22825900
 H                  0.76598700   -0.79985500   -1.49218100
 N                 -0.74488500   -2.79837600   -1.40759700
 C                 -1.31730000   -1.72666400   -2.15009300
 C                 -2.44845200   -1.07248000   -1.68477300
 C                 -3.04328300   -0.04665300   -2.49595000
 C                 -4.23965600    0.62456600   -2.11231600
 C                 -4.76628500    1.63255300   -2.88394700
 C                 -4.12548600    2.03077900   -4.08357300
 C                 -2.98362500    1.38726200   -4.49412500
 C                 -2.42478700    0.33082600   -3.72334600
 C                 -1.26083700   -0.36111300   -4.15548900
 C                 -0.73746600   -1.37543500   -3.40150200
 H                  0.13751600   -1.93110500   -3.74083900
 H                 -0.80274100   -0.08496200   -5.10705500
 H                 -2.48427200    1.67600500   -5.42126400
 H                 -4.54506500    2.84163100   -4.68043200
 H                 -5.68006400    2.13716500   -2.56603200
 H                 -4.73315700    0.33333500   -1.18538300
 C                 -3.03356200   -1.41795300   -0.35422300
 C                 -2.33767100   -1.11883500    0.81344600
 C                 -2.90452200   -1.43014500    2.08461000
 C                 -4.11122400   -2.06678700    2.17020500
 C                 -4.83992900   -2.42224700    1.00385100
 C                 -6.08976700   -3.09390000    1.08211600
 C                 -6.77703500   -3.44333300   -0.05515900
 C                 -6.23120800   -3.13589300   -1.32558900
 C                 -5.02897700   -2.47681600   -1.43214000
 C                 -4.29706400   -2.08861900   -0.27125600
 H                 -4.62205700   -2.24805700   -2.41852600
 H                 -6.76989300   -3.42490800   -2.22942100
 H                 -7.73468000   -3.96086300    0.01530100
 H                 -6.48950000   -3.33201600    2.07035100
 H                 -4.54020500   -2.29087300    3.14905400
 H                 -2.36203700   -1.14572000    2.98132300
 N                 -1.09538100   -0.48838900    0.74349200
 C                 -0.07064300   -0.67952400    1.65331500
 O                 -0.14927600   -1.41693300    2.61974600
 N                  1.04103500    0.05625500    1.32984400
 C                  2.27796600    0.03986500    1.97212900
 C                  2.63016300   -0.84845700    3.00103600
 C                  3.91906700   -0.81884700    3.53309700
 C                  4.85873500    0.07772300    3.05330700
 C                  4.50681800    0.96037700    2.03732300
 C                  3.23161900    0.95900200    1.50451800
 H                  2.99854000    1.65985900    0.70166300
 H                  1.90047000   -1.56254000    3.36784700
 H                  0.98268000    0.57990800    0.45345900
 H                 -0.87358000    0.05583300   -0.08894400
 C                 -1.55023400   -4.03979500   -1.28553500
 C                 -1.59036100   -4.58630200    0.13694900
 H                 -0.61441700   -4.98767600    0.43152900
 H                 -1.87782500   -3.79864800    0.84731500
 H                 -2.33794500   -5.39085300    0.19112500
 C                 -1.11058600   -5.08074400   -2.31309700
 H                 -0.09572900   -5.43174400   -2.09160100
 H                 -1.79686200   -5.93916400   -2.29251800
 H                 -1.12639000   -4.65251300   -3.32615800
 H                 -2.56866800   -3.72554200   -1.54514900
 F                  0.45328100    0.96728900   -1.18014700
 C                  0.19814400    2.94413800   -1.09095200
 C                 -0.87639400    2.83849900   -0.09942300
 C                 -2.20441400    2.67132900   -0.50594200
 C                 -0.57324000    2.79525700    1.26928400
 C                 -3.20120300    2.43955600    0.43484200
 H                 -2.46358600    2.71351500   -1.56546300
 C                 -1.56853000    2.55071700    2.20537800
 H                  0.45760800    2.94816800    1.59525800
 C                 -2.90047800    2.35575200    1.80140700
 H                 -4.23464500    2.33594700    0.10253400
 H                 -1.30608400    2.48039200    3.26237200
 F                  5.42969400    1.80554100    1.55777500
 F                  6.10642200    0.10824300    3.54955200
 H                  4.21201900   -1.50929500    4.32441600
 C                 -0.06944800    3.08146600   -2.55364800
 H                 -0.51485100    2.14353900   -2.91184400
 H                 -0.76807700    3.90503700   -2.74055900
 H                  0.86218600    3.27544000   -3.09599300
 H                  1.21717600    2.97588400   -0.72480100
 C                 -3.97015800    2.05518100    2.78533300
 C                 -3.95533600    2.61603700    4.07095200
 C                 -5.01981400    1.18777800    2.44639800
 C                 -4.96095900    2.31933200    4.98896100
 H                 -3.15851000    3.30928300    4.34628600
 C                 -6.02344300    0.88854300    3.36443400
 H                 -5.02551800    0.70852700    1.46455800
 C                 -5.99847300    1.45418000    4.63973100
 H                 -4.93630200    2.77152600    5.98171500
 H                 -6.82090500    0.19788000    3.08390600
 H                 -6.78377100    1.22013200    5.36018300
 Br                 0.64099100    5.57417300   -0.71968300

 3f·F·1a-s-TS Geometry2 r-1a to s-2a	
 O                  1.64453800   -3.58718900    1.49785900
 C                  1.82879200   -2.38484400    1.38793500
 N                  0.78923700   -1.47618600    1.40201200
 C                 -0.54616100   -1.83775600    1.58845500
 C                 -1.38375500   -0.95213300    2.27354500
 C                 -2.73129100   -1.26291200    2.45799300
 C                 -3.27367400   -2.44348400    1.96525300
 C                 -2.43211000   -3.30886300    1.26333200
 C                 -1.08562100   -3.02624000    1.07023500
 H                 -0.44919400   -3.70657700    0.50962100
 C                 -2.99433000   -4.59936600    0.72900400
 F                 -2.96287600   -5.57390600    1.65918100
 F                 -2.31124100   -5.05603600   -0.32666100
 F                 -4.27630500   -4.47512400    0.35512500
 H                 -4.32999500   -2.67400800    2.09909100
 C                 -3.58707200   -0.28607700    3.21761000
 F                 -3.20441900   -0.19026000    4.50531500
 F                 -4.87945500   -0.62956800    3.22125800
 F                 -3.50285800    0.95252700    2.70814000
 H                 -0.97109900   -0.01658900    2.65759500
 H                  0.95317700   -0.47638900    1.27147300
 N                  3.08340600   -1.84134200    1.24019200
 C                  3.32475800   -0.44296300    1.37190100
 C                  3.92367600    0.25866900    0.33911700
 C                  4.20646300    1.65364000    0.51248200
 C                  4.84638400    2.42419300   -0.49985600
 C                  5.09462900    3.76378500   -0.31335300
 C                  4.70684300    4.40893100    0.88694700
 C                  4.08579400    3.69215100    1.88159500
 C                  3.82916400    2.30243800    1.72487500
 C                  3.20871000    1.54396700    2.75472100
 C                  2.97979300    0.20461800    2.58973200
 H                  2.52314000   -0.39038600    3.38212900
 H                  2.93365800    2.04356800    3.68539100
 H                  3.77246000    4.18160800    2.80573600
 H                  4.89092400    5.47629700    1.01449100
 H                  5.58235300    4.33938100   -1.10131300
 H                  5.13375200    1.93790500   -1.43292200
 C                  4.25944000   -0.43187600   -0.94156900
 C                  3.24532900   -0.80398800   -1.81933900
 C                  3.56723600   -1.47060700   -3.03893400
 C                  4.86699600   -1.77585500   -3.33886600
 C                  5.92980100   -1.43171000   -2.46142600
 C                  7.28049100   -1.75693200   -2.75913300
 C                  8.29453100   -1.42006000   -1.89559700
 C                  7.99239300   -0.73946500   -0.69015900
 C                  6.69528100   -0.40738200   -0.37781100
 C                  5.62062300   -0.74129500   -1.25407100
 H                  6.47767900    0.11717500    0.55423500
 H                  8.79752700   -0.47566100   -0.00254900
 H                  9.32848400   -1.67496300   -2.13200900
 H                  7.49476100   -2.28414900   -3.69136700
 H                  5.10183200   -2.28963900   -4.27329100
 H                  2.76249500   -1.73794400   -3.71668300
 N                  1.92386300   -0.48100700   -1.50966600
 C                  0.79357200   -1.14090400   -1.96642700
 O                  0.81512400   -2.10264800   -2.71270100
 N                 -0.35069400   -0.56848400   -1.46809500
 C                 -1.65029600   -1.06500700   -1.57193700
 C                 -2.04494400   -2.12462100   -2.40198000
 C                 -3.37451200   -2.55325300   -2.39130200
 C                 -4.30590900   -1.94167000   -1.57020600
 C                 -3.91143600   -0.88662100   -0.75192300
 C                 -2.60502700   -0.44227400   -0.75286700
 H                 -2.32317000    0.37849900   -0.09239200
 H                 -1.31389500   -2.61556800   -3.03598100
 H                 -0.20663100    0.18040700   -0.78379200
 H                  1.76447100    0.18574200   -0.75387400
 C                  4.26680600   -2.73560000    1.24962500
 C                  4.25650100   -3.75421100    0.11495000
 H                  3.47524400   -4.50651500    0.27068000
 H                  4.08507200   -3.25850000   -0.85091000
 H                  5.23394000   -4.25671800    0.07554300
 C                  4.45616700   -3.37744000    2.62238700
 H                  3.62768900   -4.06237200    2.83916900
 H                  5.39980100   -3.94073500    2.64617300
 H                  4.49561500   -2.60674400    3.40604600
 H                  5.11370400   -2.05960700    1.07596600
 F                  0.64342200    1.10926800    0.43196100
 C                  0.34619600    3.09432900    0.17547500
 C                 -1.02711600    2.95343800   -0.31796200
 C                 -1.27521600    2.74982900   -1.68231800
 C                 -2.11136100    2.97824000    0.57154600
 C                 -2.57195600    2.55232400   -2.14164900
 H                 -0.44772700    2.73064600   -2.39211100
 C                 -3.40814600    2.79853000    0.10786700
 H                 -1.92578400    3.14943000    1.63357600
 C                 -3.65829400    2.56354000   -1.25510500
 H                 -2.74493500    2.38910400   -3.20634100
 H                 -4.23596600    2.78833300    0.81788100
 F                 -4.81145100   -0.31719200    0.06230400
 F                 -5.58528100   -2.35150800   -1.54555900
 H                 -3.69801500   -3.38239700   -3.02108800
 C                  1.48793300    3.29316200   -0.76452200
 H                  1.68967800    2.35118800   -1.29500100
 H                  1.23933600    4.06535500   -1.50170100
 H                  2.38404400    3.60158600   -0.22089900
 H                  0.50710400    3.11382000    1.24585000
 C                 -5.02831800    2.25758700   -1.73410300
 C                 -6.15225800    2.86910800   -1.16053200
 C                 -5.22491000    1.30597700   -2.74678000
 C                 -7.43684600    2.53666400   -1.58534100
 H                 -6.01666800    3.62504100   -0.38495400
 C                 -6.51004100    0.96802300   -3.16578600
 H                 -4.36239000    0.79738400   -3.18302200
 C                 -7.62089300    1.58188600   -2.58616200
 H                 -8.29966200    3.02736100   -1.13219400
 H                 -6.64336400    0.21271400   -3.94202400
 H                 -8.62737400    1.31588300   -2.91250900
 Br                 0.21106500    5.71495200    0.79939800

 3f·F·5a-r-TS Geometry1 s-5a to r-2a	
 O                  0.44339800   -4.32134400   -0.53140100
 C                 -0.22733800   -3.35044100   -0.84633300
 N                  0.33453000   -2.18830300   -1.34256200
 C                  1.68778700   -1.98081900   -1.58734700
 C                  2.02339600   -0.98784300   -2.51747900
 C                  3.35859700   -0.69468100   -2.78416300
 C                  4.39001000   -1.36736100   -2.13866300
 C                  4.04383300   -2.34194200   -1.20148100
 C                  2.71963500   -2.66088600   -0.91864800
 H                  2.47453800   -3.41485100   -0.17549500
 C                  5.14199900   -3.09151700   -0.49377200
 F                  5.54406500   -4.16450500   -1.20299100
 F                  4.76049600   -3.54671800    0.70514100
 F                  6.23121200   -2.33206300   -0.30609300
 H                  5.43260500   -1.12107800   -2.33602800
 C                  3.65178700    0.40828800   -3.76413400
 F                  4.96157400    0.58505800   -3.96425300
 F                  3.15105000    1.58558900   -3.34627300
 F                  3.09633200    0.17078000   -4.96546200
 H                  1.22181300   -0.44165200   -3.01981800
 H                 -0.24991600   -1.37205800   -1.52747000
 N                 -1.59819000   -3.32672800   -0.73975900
 C                 -2.36249200   -2.27464900   -1.32574100
 C                 -3.13354700   -1.44232500   -0.53454000
 C                 -3.81802200   -0.34012100   -1.14156700
 C                 -4.56808000    0.59353300   -0.36950200
 C                 -5.15971500    1.68244200   -0.96434600
 C                 -5.04887300    1.88885100   -2.36180200
 C                 -4.34448300    0.99823500   -3.13393600
 C                 -3.70831800   -0.13000300   -2.54700500
 C                 -2.95064800   -1.04335300   -3.32820000
 C                 -2.29944400   -2.09035300   -2.73378900
 H                 -1.70256400   -2.79076400   -3.32019300
 H                 -2.89085500   -0.89292700   -4.40781400
 H                 -4.24625700    1.15213300   -4.21059800
 H                 -5.50678200    2.76919300   -2.81322100
 H                 -5.70496300    2.40629100   -0.35762900
 H                 -4.65278800    0.44273700    0.70792100
 C                 -3.22821900   -1.66329200    0.93859400
 C                 -2.16562700   -1.32270000    1.76923400
 C                 -2.26606200   -1.53203400    3.17691700
 C                 -3.39497800   -2.09240500    3.71205300
 C                 -4.49476000   -2.47021400    2.89649200
 C                 -5.66512800   -3.06220700    3.44318000
 C                 -6.71756300   -3.42017800    2.63593000
 C                 -6.63865900   -3.19790300    1.23859600
 C                 -5.52079500   -2.62374400    0.68113800
 C                 -4.41213300   -2.24065200    1.49252200
 H                 -5.47333800   -2.45673200   -0.39639000
 H                 -7.47476000   -3.48426800    0.59860700
 H                 -7.61201100   -3.87423500    3.06455200
 H                 -5.70916000   -3.22755300    4.52190300
 H                 -3.46138200   -2.25135800    4.79032100
 H                 -1.43115800   -1.24921600    3.80995100
 N                 -1.03261800   -0.75650700    1.19048800
 C                  0.22563200   -0.67239800    1.74088800
 O                  0.52862600   -1.10205100    2.84337500
 N                  1.10349900   -0.04827500    0.88897500
 C                  2.48101600    0.08176200    1.05230800
 C                  3.22139400   -0.52927100    2.07730500
 C                  4.60943500   -0.39696900    2.10510100
 C                  5.26722800    0.33094700    1.12814600
 C                  4.53097800    0.94399500    0.12021900
 C                  3.15462100    0.83625400    0.07938600
 H                  2.61113200    1.32233500   -0.73075000
 H                  2.71121900   -1.11122500    2.83753300
 H                  0.70043600    0.31311000    0.02279300
 H                 -1.12473200   -0.38486100    0.24100200
 C                 -2.32430800   -4.51817400   -0.24308400
 C                 -1.92502700   -4.91264200    1.17488500
 H                 -0.89329300   -5.28084600    1.20205700
 H                 -2.01593100   -4.05593700    1.85717700
 H                 -2.59651000   -5.70803900    1.52904900
 C                 -2.21242100   -5.67596000   -1.23270200
 H                 -1.17286900   -6.02031300   -1.29584400
 H                 -2.84534700   -6.51329600   -0.90648500
 H                 -2.54441300   -5.36214900   -2.23300200
 H                 -3.37451700   -4.19687400   -0.21261600
 F                 -0.63674600    0.41641200   -1.28983900
 C                 -1.28547800    2.37498600   -1.33310600
 H                 -2.28751000    1.95820200   -1.26680700
 C                 -0.61599700    2.70273900   -0.08132900
 C                 -1.21515800    2.32731600    1.13155800
 C                  0.66649600    3.26770400   -0.06288300
 C                 -0.51336200    2.43166400    2.32288800
 H                 -2.22999200    1.92215900    1.11989000
 C                  1.35733800    3.39740800    1.13556700
 H                  1.13835800    3.58412200   -0.99463400
 C                  0.79641800    2.94129600    2.33737800
 H                 -0.97443400    2.10368500    3.25670600
 H                  2.37340200    3.79617800    1.13462100
 C                 -0.67687800    2.62729000   -2.67093700
 H                 -1.37462200    2.34420100   -3.46706500
 H                 -0.41182400    3.68443400   -2.78577400
 H                  0.23567100    2.02082300   -2.75343000
 I                 -2.92554700    4.84293500   -1.35134200
 F                  5.17490200    1.62520600   -0.84010700
 F                  6.60557300    0.44866900    1.13259600
 H                  5.19957100   -0.87499500    2.88725100
 C                  1.59714400    2.94603300    3.58551300
 C                  1.59292100    1.82022900    4.42301600
 C                  2.39460200    4.04658800    3.92950600
 C                  2.36732400    1.80283400    5.58195400
 H                  1.01476300    0.93821100    4.13535300
 C                  3.16216600    4.02843700    5.09211000
 H                  2.39593500    4.93006900    3.28792900
 C                  3.15039800    2.90640100    5.92191200
 H                  2.36617000    0.91582100    6.21752300
 H                  3.77046700    4.89596700    5.35294100
 H                  3.75516400    2.89081500    6.83002800

 3f·F·5a-r-TS Geometry2 s-5a to r-2a	
 O                  1.95306700    2.68477100   -2.58586900
 C                  1.81467100    1.60277600   -2.03716600
 N                  0.64318400    1.23928000   -1.40307000
 C                 -0.49630600    2.04382600   -1.35484600
 C                 -1.74730000    1.41851300   -1.29576700
 C                 -2.90994400    2.18824200   -1.23246100
 C                 -2.85948100    3.57712500   -1.21439000
 C                 -1.60468500    4.18706500   -1.25108100
 C                 -0.43132200    3.44687500   -1.31956500
 H                  0.53601400    3.94170900   -1.33590000
 C                 -1.52815400    5.69101300   -1.26542600
 F                 -1.68133900    6.17816300   -2.51272400
 F                 -0.35457100    6.14956900   -0.81685700
 F                 -2.49123400    6.25280300   -0.52026600
 H                 -3.77097100    4.17142300   -1.15962700
 C                 -4.23719900    1.48262200   -1.17557000
 F                 -5.26763400    2.31754600   -1.35043200
 F                 -4.43171800    0.86333000    0.00104900
 F                 -4.33523400    0.53180000   -2.12332200
 H                 -1.80177100    0.32674600   -1.30723300
 H                  0.56457600    0.35266100   -0.90151400
 N                  2.81813500    0.66134200   -2.00471600
 C                  2.57345000   -0.69397000   -1.64318700
 C                  3.30068900   -1.28524100   -0.62365600
 C                  3.06952200   -2.66482300   -0.31035900
 C                  3.76191300   -3.32097100    0.74798900
 C                  3.50170300   -4.63603800    1.05116400
 C                  2.54685800   -5.37180400    0.30580500
 C                  1.86880400   -4.76796600   -0.72528700
 C                  2.10067400   -3.40342600   -1.05082000
 C                  1.37664200   -2.75578300   -2.08830700
 C                  1.61083400   -1.43879100   -2.37889900
 H                  1.06822500   -0.93507300   -3.18022300
 H                  0.63532900   -3.32501100   -2.65246700
 H                  1.12873600   -5.32336300   -1.30605900
 H                  2.35288600   -6.41617700    0.55406200
 H                  4.03234400   -5.11826800    1.87322600
 H                  4.49537300   -2.75940400    1.32784100
 C                  4.31409400   -0.49779100    0.13817400
 C                  3.90968100    0.48862800    1.03004900
 C                  4.88325000    1.23791500    1.75568000
 C                  6.21806400    1.01771800    1.55455900
 C                  6.67437400    0.03537800    0.63441800
 C                  8.05867800   -0.19004500    0.40844700
 C                  8.48224200   -1.14039700   -0.48901000
 C                  7.52763800   -1.90655400   -1.20174200
 C                  6.18106700   -1.71459800   -0.99930100
 C                  5.70971200   -0.73907900   -0.07218800
 H                  5.45791000   -2.31178800   -1.55729700
 H                  7.86389300   -2.65696400   -1.91900100
 H                  9.54739800   -1.30521000   -0.65686500
 H                  8.78071000    0.41271500    0.96360200
 H                  6.95524500    1.59790900    2.11322500
 H                  4.54358400    1.98879400    2.46286400
 N                  2.54814500    0.70952500    1.24201200
 C                  1.98759700    1.92912100    1.58363400
 O                  2.62952600    2.95040200    1.74786400
 N                  0.62300400    1.83504700    1.71231600
 C                 -0.27413400    2.88131400    1.92470900
 C                  0.09531600    4.22026800    2.12734300
 C                 -0.88910100    5.19693700    2.28096700
 C                 -2.23002000    4.85835300    2.23488200
 C                 -2.59506600    3.52904200    2.04384400
 C                 -1.63780500    2.54338500    1.90000300
 H                 -1.96141200    1.51413300    1.74025800
 H                  1.14535100    4.49155200    2.14842900
 H                  0.22360400    0.93487400    1.43193000
 H                  1.89009700   -0.01926600    0.96216300
 C                  4.10950800    0.95792300   -2.67277400
 C                  4.82043700    2.17001600   -2.08114600
 H                  4.28477900    3.09515000   -2.32172400
 H                  4.89788900    2.07915100   -0.98851900
 H                  5.83717400    2.22769100   -2.49603900
 C                  3.93571500    1.04866000   -4.18735400
 H                  3.32224800    1.91890900   -4.44921300
 H                  4.91768200    1.14594700   -4.67167800
 H                  3.45008400    0.14094000   -4.57470000
 H                  4.72932300    0.07778300   -2.45978300
 F                  0.15903300   -0.60179100    0.59923200
 C                 -0.73400200   -1.90121600    1.90403500
 H                 -1.05617600   -0.99444600    2.40134900
 C                 -1.62305100   -2.46110400    0.89232700
 C                 -2.78790000   -1.76633100    0.53413900
 C                 -1.30963700   -3.65067800    0.22483300
 C                 -3.61135300   -2.24190500   -0.47445200
 H                 -3.05497500   -0.85739800    1.07567900
 C                 -2.13669400   -4.12787600   -0.78640500
 H                 -0.40937200   -4.20385500    0.49412300
 C                 -3.29739100   -3.43211800   -1.15622000
 H                 -4.52728200   -1.70251200   -0.71851300
 H                 -1.86673200   -5.04532900   -1.31276400
 C                  0.54776300   -2.55313800    2.29294500
 H                  1.05073800   -1.98420000    3.08279500
 H                  0.37603300   -3.57761700    2.64366200
 H                  1.19129700   -2.59393300    1.40367100
 H                 -0.61860600    6.24312800    2.42593100
 F                 -3.18759500    5.79106900    2.36613700
 F                 -3.89597400    3.21486300    1.97585700
 I                 -2.24645300   -2.84330300    4.21149900
 C                 -4.17793700   -3.93746000   -2.23914500
 C                 -4.36117900   -5.31455300   -2.43531200
 C                 -4.84728100   -3.04539000   -3.09109800
 C                 -5.18710300   -5.78578300   -3.45354900
 H                 -3.87149300   -6.02343600   -1.76528000
 C                 -5.67123900   -3.51721400   -4.11072100
 H                 -4.70427600   -1.97075800   -2.96445200
 C                 -5.84441600   -4.88903700   -4.29617900
 H                 -5.32467100   -6.86040600   -3.58356900
 H                 -6.17636400   -2.80737700   -4.76748600
 H                 -6.49120200   -5.25812600   -5.09354700

 3f·F·5a-s-TS Geometry1 r-5a to s-2a	
 O                  0.99827400   -4.07990900   -0.85588300
 C                  0.48506200   -3.02833200   -1.20369000
 N                  1.19745300   -1.85392900   -1.31494700
 C                  2.55989200   -1.69919500   -1.06752400
 C                  3.18143800   -0.56905300   -1.61499100
 C                  4.52854000   -0.31729900   -1.36773600
 C                  5.29134700   -1.17002700   -0.57802600
 C                  4.65880600   -2.28670500   -0.02990100
 C                  3.31591400   -2.56623800   -0.26099200
 H                  2.84352300   -3.43378000    0.19056700
 C                  5.46919800   -3.23209400    0.81711900
 F                  6.14720900   -4.11677100    0.05918500
 F                  4.71168000   -3.94839500    1.65575000
 F                  6.38474600   -2.58778500    1.55569800
 H                  6.34011800   -0.95887700   -0.37205000
 C                  5.12640700    0.93243000   -1.95512200
 F                  6.41337200    1.08897900   -1.62652000
 F                  4.47255400    2.03158400   -1.54563700
 F                  5.06030400    0.93230300   -3.29909600
 H                  2.58745200    0.12338700   -2.21450200
 H                  0.71781200   -0.97462400   -1.51185500
 N                 -0.85685800   -2.92884600   -1.51038100
 C                 -1.39411500   -1.81174000   -2.21089800
 C                 -2.50577900   -1.14167300   -1.72163100
 C                 -3.06731000   -0.06747900   -2.49303500
 C                 -4.24432100    0.62390200   -2.08570300
 C                 -4.73891600    1.67585400   -2.81899100
 C                 -4.08347500    2.10036600   -4.00161300
 C                 -2.96015900    1.43924300   -4.43487600
 C                 -2.43469600    0.33803900   -3.70427600
 C                 -1.29109700   -0.37164200   -4.16142100
 C                 -0.80073100   -1.42996900   -3.44681200
 H                  0.05790800   -1.99837800   -3.80615600
 H                 -0.82266200   -0.07291300   -5.10106100
 H                 -2.45049100    1.74787200   -5.34993600
 H                 -4.47759200    2.94520000   -4.56791100
 H                 -5.63845200    2.19458800   -2.48365800
 H                 -4.74890800    0.31164300   -1.17164700
 C                 -3.10346200   -1.52094100   -0.40594200
 C                 -2.40051500   -1.28892600    0.77313700
 C                 -2.97839200   -1.63460300    2.03052200
 C                 -4.20318400   -2.23902600    2.08974300
 C                 -4.94031100   -2.52593200    0.91000700
 C                 -6.20938900   -3.16330000    0.96076900
 C                 -6.90479400   -3.44647800   -0.18992000
 C                 -6.34803500   -3.10465400   -1.44676800
 C                 -5.12687800   -2.47734500   -1.52630900
 C                 -4.38587200   -2.15731500   -0.35040000
 H                 -4.71156000   -2.22193900   -2.50259900
 H                 -6.89336500   -3.34167000   -2.36167000
 H                 -7.87728500   -3.93812600   -0.14078300
 H                 -6.61752400   -3.42912700    1.93844400
 H                 -4.63972400   -2.48987900    3.05872100
 H                 -2.42934500   -1.40294900    2.93823700
 N                 -1.14064700   -0.69268900    0.72750500
 C                 -0.12449300   -0.93611900    1.63523300
 O                 -0.22715600   -1.69355400    2.58376200
 N                  1.00833600   -0.22527200    1.33114000
 C                  2.24218400   -0.29024400    1.97617900
 C                  2.56765700   -1.21131100    2.98493100
 C                  3.85604800   -1.22997600    3.51878200
 C                  4.82130800   -0.34946700    3.06043500
 C                  4.49563700    0.56642700    2.06536500
 C                  3.22165800    0.61321800    1.53177100
 H                  3.01000500    1.33836100    0.74468100
 H                  1.81785900   -1.91324900    3.33429800
 H                  0.96698400    0.31903800    0.46519900
 H                 -0.89842700   -0.13206800   -0.08850100
 C                 -1.70036700   -4.14871800   -1.43897300
 C                 -1.76181500   -4.74923600   -0.03920400
 H                 -0.79927800   -5.19072600    0.24185700
 H                 -2.02884000   -3.98179300    0.70069900
 H                 -2.53313400   -5.53268700   -0.01859300
 C                 -1.29024300   -5.16150200   -2.50610400
 H                 -0.28775200   -5.55304400   -2.29678700
 H                 -2.00337600   -5.99786700   -2.52110400
 H                 -1.28925300   -4.69313100   -3.50137400
 H                 -2.70790100   -3.79330500   -1.68779300
 F                  0.45796600    0.77677100   -1.13950600
 C                  0.22663800    2.78973500   -0.95722300
 C                 -0.84292400    2.66458500    0.02828300
 C                 -2.17726400    2.55104100   -0.38087300
 C                 -0.53683200    2.54420900    1.39330300
 C                 -3.17638000    2.29943600    0.55110800
 H                 -2.43837000    2.65182300   -1.43587600
 C                 -1.53532000    2.28106000    2.31957000
 H                  0.49859700    2.65378600    1.72239600
 C                 -2.87375000    2.14268100    1.91138000
 H                 -4.21306200    2.23865700    0.21845400
 H                 -1.27213400    2.15162100    3.37065900
 I                  0.83454200    5.60360000   -0.43634600
 F                  5.44254400    1.39572600    1.60555000
 F                  6.06911400   -0.36689800    3.55696500
 H                  4.12844700   -1.94656300    4.29404700
 C                 -0.03695000    2.98698600   -2.41199500
 H                 -0.49378100    2.06568500   -2.79983300
 H                 -0.72923200    3.82168700   -2.57317100
 H                  0.89648400    3.18731300   -2.94877400
 H                  1.24763800    2.78043100   -0.59300400
 C                 -3.94849100    1.82686800    2.88442000
 C                 -3.90894000    2.31995400    4.19704500
 C                 -5.02791200    1.01325900    2.50750300
 C                 -4.91978700    2.00977800    5.10466100
 H                 -3.08857700    2.97158200    4.50300000
 C                 -6.03656700    0.70026600    3.41523900
 H                 -5.05409000    0.58506000    1.50272600
 C                 -5.98692600    1.19838400    4.71769200
 H                 -4.87573700    2.40916700    6.11910400
 H                 -6.85775900    0.05161700    3.10465000
 H                 -6.77631600    0.95353500    5.43001200

 3f·F·5a-s-TS Geometry2 r-5a to s-2a	
 O                  1.61615400   -3.76973700    1.60124400
 C                  1.80763200   -2.57275400    1.45103200
 N                  0.77426700   -1.65775100    1.43621100
 C                 -0.56379300   -2.00427000    1.63045100
 C                 -1.39588800   -1.09046100    2.28472900
 C                 -2.74665300   -1.38300800    2.47375600
 C                 -3.29831200   -2.57331100    2.01555600
 C                 -2.46214200   -3.46758500    1.34412600
 C                 -1.11209900   -3.20358200    1.14800800
 H                 -0.47960800   -3.90690700    0.61165200
 C                 -3.03334400   -4.76840700    0.84548600
 F                 -2.99845400   -5.72054300    1.79836100
 F                 -2.35975900   -5.25292200   -0.20400100
 F                 -4.31747300   -4.64805200    0.47789700
 H                 -4.35729700   -2.78965400    2.15188500
 C                 -3.59558100   -0.37371200    3.19766400
 F                 -3.21549900   -0.23743700    4.48234500
 F                 -4.89105300   -0.70475600    3.20897600
 F                 -3.49837400    0.84647200    2.64658400
 H                 -0.97550200   -0.14722300    2.64039300
 H                  0.94194000   -0.66342200    1.26717300
 N                  3.06565100   -2.04218300    1.28431600
 C                  3.31485300   -0.64125900    1.36523400
 C                  3.91561900    0.01939300    0.30691500
 C                  4.20245700    1.41917700    0.42725200
 C                  4.84551400    2.14881600   -0.61303100
 C                  5.09416900    3.49476400   -0.47880900
 C                  4.70343300    4.18696800    0.69391200
 C                  4.08141000    3.50962400    1.71550000
 C                  3.82510000    2.11485800    1.61340500
 C                  3.20456600    1.39693500    2.67202900
 C                  2.97339500    0.05269300    2.55842500
 H                  2.51589600   -0.51083900    3.37301200
 H                  2.93069700    1.93221700    3.58302800
 H                  3.76695900    4.03545700    2.61911700
 H                  4.88570000    5.25887400    0.77925300
 H                  5.58406100    4.03868600   -1.28765700
 H                  5.13452700    1.62619400   -1.52571300
 C                  4.24521100   -0.71759600   -0.94913800
 C                  3.22713100   -1.10988400   -1.81355800
 C                  3.54281500   -1.81840900   -3.01100800
 C                  4.84001700   -2.14350800   -3.30140000
 C                  5.90631200   -1.77930700   -2.43650700
 C                  7.25422000   -2.12444100   -2.72427700
 C                  8.27155500   -1.76693400   -1.87301500
 C                  7.97579200   -1.04421600   -0.69067200
 C                  6.68154300   -0.69217300   -0.38851800
 C                  5.60353700   -1.04735600   -1.25222100
 H                  6.46864100   -0.13482100    0.52543700
 H                  8.78364800   -0.76353900   -0.01301000
 H                  9.30331900   -2.03740000   -2.10154100
 H                  7.46363600   -2.68387400   -3.63866500
 H                  5.06991300   -2.68956100   -4.21860000
 H                  2.73558300   -2.10141300   -3.67924100
 N                  1.90897600   -0.76644000   -1.51194600
 C                  0.77061000   -1.42159300   -1.95526300
 O                  0.77931600   -2.39628700   -2.68489600
 N                 -0.36581900   -0.82694000   -1.46487200
 C                 -1.67046700   -1.31199100   -1.55525000
 C                 -2.07727000   -2.39111700   -2.35398700
 C                 -3.41116100   -2.80540100   -2.32989900
 C                 -4.33546000   -2.16079100   -1.52618000
 C                 -3.92917600   -1.08643000   -0.73950800
 C                 -2.61822000   -0.65583300   -0.75433700
 H                 -2.32676500    0.18057800   -0.11809800
 H                 -1.35192500   -2.90797600   -2.97376700
 H                 -0.21011300   -0.06809700   -0.79242400
 H                  1.75622800   -0.08156400   -0.77082200
 C                  4.24367500   -2.94261200    1.32295100
 C                  4.22677500   -3.99919000    0.22353800
 H                  3.44096400   -4.74088700    0.40491500
 H                  4.05835800   -3.53596900   -0.75881200
 H                  5.20109600   -4.50878200    0.20131900
 C                  4.43024900   -3.53898200    2.71647300
 H                  3.59745300   -4.21072000    2.95679500
 H                  5.37016200   -4.10740600    2.75863100
 H                  4.47549000   -2.74253000    3.47360800
 H                  5.09444400   -2.27788900    1.12615800
 F                  0.63818200    0.88182400    0.38693500
 C                  0.34877700    2.89455400    0.01126400
 C                 -1.02343800    2.74941700   -0.46351300
 C                 -1.28693500    2.50232400   -1.81932200
 C                 -2.09941700    2.80577100    0.43713400
 C                 -2.58848300    2.29473300   -2.25753800
 H                 -0.46721200    2.45684800   -2.53678300
 C                 -3.40074700    2.61723200   -0.00683200
 H                 -1.90203100    3.00778300    1.49172200
 C                 -3.66535500    2.33941100   -1.35964600
 H                 -2.77399700    2.09775400   -3.31426100
 H                 -4.22136500    2.63287400    0.71121300
 I                  0.29375500    5.76016100    0.62407800
 F                 -4.82229700   -0.48418300    0.05867400
 F                 -5.61883900   -2.55697300   -1.48806700
 H                 -3.74366400   -3.64933300   -2.93487000
 C                  1.49146900    3.02297500   -0.93649500
 H                  1.66686800    2.04872700   -1.41723200
 H                  1.26238400    3.75900900   -1.71621300
 H                  2.39692200    3.33415300   -0.41008800
 H                  0.51664000    2.95564800    1.07979600
 C                 -5.04126100    2.02553200   -1.81440200
 C                 -6.15605100    2.65909800   -1.24692000
 C                 -5.25226600    1.04461600   -2.79574300
 C                 -7.44640600    2.31982600   -1.64789700
 H                 -6.00909900    3.43750100   -0.49607700
 C                 -6.54324300    0.69948800   -3.18989200
 H                 -4.39671800    0.51890400   -3.22528400
 C                 -7.64498000    1.33575700   -2.61709300
 H                 -8.30225400    2.82783500   -1.20077100
 H                 -6.68828100   -0.07869500   -3.94096100
 H                 -8.65603900    1.06434400   -2.92423400

3f·F·1h-r-TS Geometry1 r-1h to s-2h
 O                  0.86321700   -3.74084100   -1.18496000
 C                  0.21273500   -2.71731900   -1.32755100
 N                  0.79580400   -1.46562200   -1.38688700
 C                  2.15927800   -1.19930400   -1.39182500
 C                  2.56491000    0.03278700   -1.92188200
 C                  3.91099400    0.38951100   -1.92324500
 C                  4.88468400   -0.45728500   -1.40604200
 C                  4.46673700   -1.67564600   -0.86804800
 C                  3.13038100   -2.06016600   -0.85228000
 H                  2.82703700   -3.00652400   -0.41328500
 C                  5.50371400   -2.61269500   -0.30682800
 F                  6.05045700   -3.37961400   -1.27069400
 F                  4.99792100   -3.44881900    0.60684100
 F                  6.51773400   -1.95273300    0.27211700
 H                  5.93428200   -0.16607600   -1.39217700
 C                  4.27431900    1.74818500   -2.45601500
 F                  5.59258000    1.97056500   -2.44536800
 F                  3.70089700    2.72942300   -1.73416000
 F                  3.85349100    1.92026700   -3.72120000
 H                  1.80593600    0.71226800   -2.31590600
 H                  0.21008400   -0.63112700   -1.42540200
 N                 -1.15805200   -2.71445500   -1.44283700
 C                 -1.85558600   -1.55408500   -1.88976700
 C                 -2.83087000   -0.97085000   -1.09989200
 C                 -3.48414100    0.21772900   -1.56792700
 C                 -4.49553300    0.87127600   -0.80753700
 C                 -5.05373800    2.05048500   -1.24080700
 C                 -4.64449400    2.63486100   -2.46412900
 C                 -3.69517100    2.01233400   -3.23641600
 C                 -3.09533400    0.79494000   -2.81262500
 C                 -2.11145100    0.14203300   -3.60299900
 C                 -1.52109700   -1.01005000   -3.16053700
 H                 -0.76641300   -1.52253300   -3.75915200
 H                 -1.83839000    0.57105000   -4.56899600
 H                 -3.37370400    2.45032700   -4.18364700
 H                 -5.07776500    3.58377800   -2.78109400
 H                 -5.80565800    2.55239400   -0.63036500
 H                 -4.80610300    0.43375300    0.14232600
 C                 -3.17632900   -1.55504400    0.23122000
 C                 -2.28955200   -1.44755300    1.29696800
 C                 -2.62381200   -2.00784900    2.56559000
 C                 -3.80205600   -2.68149600    2.73561100
 C                 -4.72630300   -2.83578000    1.66643300
 C                 -5.94581800   -3.54595800    1.82882500
 C                 -6.82467300   -3.68961000    0.78214100
 C                 -6.51244900   -3.12474900   -0.47866900
 C                 -5.34167700   -2.42759000   -0.66462400
 C                 -4.41152400   -2.25738700    0.40256700
 H                 -5.11405700   -1.99701000   -1.64128900
 H                 -7.20819600   -3.24335100   -1.31085700
 H                 -7.75835300   -4.23744100    0.91670000
 H                 -6.16901400   -3.97855100    2.80661800
 H                 -4.04993200   -3.10725400    3.71017600
 H                 -1.92531100   -1.88471400    3.38799900
 N                 -1.09966900   -0.74733900    1.11900200
 C                  0.06336700   -0.93039000    1.83363100
 O                  0.20978200   -1.76527400    2.70925500
 N                  1.05123000   -0.06350900    1.42128700
 C                  2.39362800   -0.08961800    1.79365200
 C                  2.96699900   -1.04480300    2.64888400
 C                  4.33787300   -1.01340900    2.90783900
 C                  5.14324100   -0.04697700    2.33038200
 C                  4.57238700    0.90128900    1.48772400
 C                  3.21758400    0.89368100    1.22268600
 H                  2.80913600    1.64453700    0.54688700
 H                  2.34287200   -1.81159200    3.09462300
 H                  0.79107900    0.58543900    0.67839100
 H                 -1.04740100   -0.09021000    0.33716900
 C                 -1.90314700   -3.99431400   -1.40116500
 C                 -1.71548500   -4.74874800   -0.08959900
 H                 -0.68625800   -5.11175800    0.00930800
 H                 -1.94816000   -4.10112900    0.76711600
 H                 -2.39995200   -5.60899400   -0.06861200
 C                 -1.58819200   -4.84845900   -2.62748300
 H                 -0.53955300   -5.16922700   -2.60647500
 H                 -2.23275900   -5.73868500   -2.64184400
 H                 -1.76743000   -4.27848400   -3.55081900
 H                 -2.95745500   -3.69234200   -1.46003900
 F                 -0.28483600    1.04314500   -0.82855100
 C                 -0.97106400    2.90877900   -0.57872700
 H                 -1.94180300    2.46303800   -0.75641200
 C                 -0.21655000    3.45931500   -1.74590500
 H                 -0.79776800    3.32212300   -2.66490800
 H                 -0.01459300    4.52749800   -1.60888400
 H                  0.73686900    2.92250400   -1.83689500
 F                  5.35986600    1.82001400    0.90670200
 F                  6.46553600   -0.00997500    2.56667200
 H                  4.79813900   -1.75511600    3.56111600
 C                 -0.46674900    2.99337200    0.79612600
 C                 -1.21923500    2.43004100    1.88381700
 C                  0.80233400    3.48916300    1.03095900
 C                 -2.56671000    2.00527800    1.74736100
 C                 -0.58165600    2.27255500    3.14746600
 C                  1.39672900    3.40682800    2.31073400
 H                  1.37128800    3.92963700    0.21081700
 C                 -3.22100900    1.38927400    2.78782100
 H                 -3.09494800    2.19218600    0.81488500
 C                 -1.27406900    1.60997800    4.19840900
 C                  0.73414900    2.77893200    3.33650800
 H                  2.40109500    3.80403000    2.46321000
 C                 -2.56125600    1.16401400    4.01980500
 H                 -4.25563900    1.06365200    2.66170700
 H                 -0.76218000    1.46899900    5.15249600
 H                  1.20648200    2.66151700    4.31397600
 H                 -3.08350600    0.65174900    4.82935900
 Br                -2.62456800    5.02998700   -0.35860500

3f·F·1h-r-TS Geometry2 r-1h to s-2h
 O                 -0.21354800   -4.01005000   -1.12820400
 C                 -0.68385700   -2.89038700   -1.25821600
 N                  0.10249000   -1.76362700   -1.40559900
 C                  1.49111000   -1.73045300   -1.45522600
 C                  2.07703200   -0.59345400   -2.03069700
 C                  3.46155600   -0.46159200   -2.07763200
 C                  4.30043300   -1.44108600   -1.55575000
 C                  3.70612100   -2.56096400   -0.97395700
 C                  2.32487200   -2.72441500   -0.91799700
 H                  1.88593500   -3.60040400   -0.44806300
 C                  4.58715900   -3.64604100   -0.41326700
 F                  4.90094700   -4.56180800   -1.35108500
 F                  4.00208400   -4.31243100    0.58924400
 F                  5.74977800   -3.16497200    0.05017700
 H                  5.38329000   -1.32513100   -1.57703500
 C                  4.02544600    0.79943500   -2.67361000
 F                  5.36223300    0.80081700   -2.70504400
 F                  3.64368700    1.88856600   -1.98187400
 F                  3.60002500    0.98962200   -3.93521100
 H                  1.42775800    0.19089100   -2.42607500
 H                 -0.32889000   -0.83862100   -1.43100400
 N                 -2.03879000   -2.64843700   -1.27316000
 C                 -2.55071600   -1.37501900   -1.66202700
 C                 -3.27998700   -0.60704400   -0.77217800
 C                 -3.68971400    0.70981800   -1.16255600
 C                 -4.37399200    1.57914800   -0.26520200
 C                 -4.67935100    2.86950100   -0.63047500
 C                 -4.33831000    3.35400600   -1.91690300
 C                 -3.70040500    2.53129200   -2.81281900
 C                 -3.35422500    1.19862600   -2.45906200
 C                 -2.65808500    0.35006600   -3.36168900
 C                 -2.27171600   -0.90431600   -2.97441800
 H                 -1.72083900   -1.55960900   -3.65102000
 H                 -2.42832300    0.71793600   -4.36358400
 H                 -3.42685400    2.89670600   -3.80485400
 H                 -4.56600600    4.38647700   -2.18182200
 H                 -5.17452000    3.53379500    0.07888200
 H                 -4.63550800    1.21301800    0.72914800
 C                 -3.60095000   -1.12237200    0.59218500
 C                 -2.61577200   -1.17169400    1.57359000
 C                 -2.92816900   -1.66793900    2.87437500
 C                 -4.18892900   -2.12221300    3.15456800
 C                 -5.21899200   -2.10369900    2.17615000
 C                 -6.52727800   -2.58180700    2.45619900
 C                 -7.50955700   -2.55431600    1.49586100
 C                 -7.21756300   -2.04347500    0.20680800
 C                 -5.96166500   -1.57109300   -0.09309300
 C                 -4.92125900   -1.58536100    0.88230600
 H                 -5.75008800   -1.17912600   -1.08952600
 H                 -7.99813700   -2.02377300   -0.55544000
 H                 -8.51108000   -2.92384800    1.72023300
 H                 -6.73506100   -2.97362600    3.45435200
 H                 -4.41844800   -2.50351200    4.15175200
 H                 -2.14672600   -1.68576700    3.62783900
 N                 -1.34635100   -0.69811200    1.25962300
 C                 -0.16864800   -0.98209400    1.91693000
 O                 -0.07402700   -1.72832900    2.87588100
 N                  0.89114200   -0.31843600    1.34545400
 C                  2.24136400   -0.47474500    1.65539100
 C                  2.75069900   -1.48248100    2.49085100
 C                  4.12738400   -1.59630000    2.68189100
 C                  4.99888700   -0.72198400    2.05409800
 C                  4.49138400    0.28060900    1.23528600
 C                  3.13134600    0.41544500    1.03602700
 H                  2.77274400    1.21630900    0.38767300
 H                  2.07107000   -2.17706800    2.97328500
 H                  0.66143700    0.30124900    0.56756900
 H                 -1.25521000   -0.10868700    0.42767700
 C                 -2.99462100   -3.77196600   -1.14474800
 C                 -2.84602100   -4.53355000    0.16801200
 H                 -1.89084200   -5.06955600    0.20249400
 H                 -2.90006400   -3.84655800    1.02399500
 H                 -3.66609800   -5.26055400    0.25696300
 C                 -2.93132600   -4.68387500   -2.36827100
 H                 -1.95624900   -5.18397100   -2.41677300
 H                 -3.72028500   -5.44707800   -2.31135600
 H                 -3.07919300   -4.10326400   -3.29042900
 H                 -3.97942800   -3.28485300   -1.13374800
 F                 -0.46887200    0.86439900   -0.82020200
 C                 -0.73177000    2.87384700   -0.58292700
 H                 -1.79681300    2.69476300   -0.70255700
 C                  0.05978800    3.10183200   -1.83103900
 H                 -0.52615200    2.73399300   -2.68193400
 H                  0.26409400    4.16736800   -1.97813900
 H                  1.00535700    2.54878600   -1.78116400
 Br                -1.70419300    5.44040600   -0.40272600
 F                  5.34260800    1.11177000    0.61525300
 F                  6.32888900   -0.83168900    2.21721300
 H                  4.54007800   -2.38234300    3.31481600
 C                 -0.27446700    2.85748700    0.80843100
 C                  1.05359700    3.17884600    1.25840000
 C                 -1.19888100    2.36717700    1.71810100
 C                  2.04012200    3.81230400    0.45182900
 C                  1.40297000    2.86130300    2.60824000
 C                 -0.85777200    2.09147200    3.05644100
 H                 -2.21118700    2.15464500    1.36665900
 C                  3.30820100    4.04974700    0.93278800
 H                  1.79149100    4.14151700   -0.55214000
 C                  2.72362400    3.11038400    3.07160800
 C                  0.42965600    2.30628100    3.48368600
 H                 -1.60877800    1.67730300    3.73030700
 C                  3.66520200    3.67998800    2.25027000
 H                  4.04299300    4.53566100    0.28919200
 H                  2.97231500    2.83834400    4.09943000
 H                  0.72571400    2.06512500    4.50661200
 H                  4.67826100    3.86083700    2.61192200

3f·F·1h-s-TS Geometry1 r-1h to s-2h
 O                  0.55946700   -3.76176900   -0.85407800
 C                 -0.03798600   -2.72648800   -1.09944400
 N                  0.60584100   -1.53622200   -1.37496500
 C                  1.98087900   -1.33919100   -1.45587900
 C                  2.41154600   -0.10078100   -1.95403700
 C                  3.77004300    0.19116300   -2.03411800
 C                  4.73544500   -0.72451300   -1.63070400
 C                  4.29454700   -1.94886300   -1.12871800
 C                  2.94483300   -2.27268200   -1.03538500
 H                  2.63043300   -3.22700500   -0.62434200
 C                  5.31898400   -2.96333200   -0.69394800
 F                  4.84265000   -3.81359800    0.22293400
 F                  6.40970300   -2.38307100   -0.17288900
 F                  5.74472100   -3.71334500   -1.72995400
 H                  5.79620500   -0.48272800   -1.67789600
 C                  4.16358500    1.55946100   -2.52073800
 F                  3.65812700    1.82344900   -3.73754600
 F                  5.49038200    1.71182900   -2.60377200
 F                  3.70458900    2.52237800   -1.70285200
 H                  1.66462000    0.64077800   -2.24552200
 H                  0.06538200   -0.67278600   -1.41900700
 N                 -1.41436100   -2.65361000   -1.11344500
 C                 -2.09485200   -1.58194200   -1.75681300
 C                 -3.07942900   -0.86212000   -1.09747500
 C                 -3.75276000    0.19556700   -1.80098100
 C                 -4.75152400    0.99839700   -1.17897600
 C                 -5.36385500    2.02325000   -1.86126700
 C                 -5.02251800    2.29813900   -3.20833500
 C                 -4.06982400    1.53709600   -3.84007700
 C                 -3.41230100    0.47838200   -3.15635300
 C                 -2.40591900   -0.29616500   -3.79394400
 C                 -1.76953200   -1.29729200   -3.11357600
 H                 -1.00387300   -1.90449200   -3.59799700
 H                 -2.15551700   -0.08683100   -4.83539600
 H                 -3.79118300    1.73998100   -4.87605000
 H                 -5.51524100    3.11468600   -3.73763400
 H                 -6.11660000    2.63318700   -1.35956800
 H                 -5.01655000    0.79995300   -0.13994500
 C                 -3.46912400   -1.19464100    0.30606800
 C                 -2.58567100   -1.00440800    1.35971500
 C                 -2.98506200   -1.30533900    2.69688700
 C                 -4.22424300   -1.81819100    2.95397200
 C                 -5.14632500   -2.07269300    1.90068500
 C                 -6.42404800   -2.63761500    2.15416000
 C                 -7.29680800   -2.90297700    1.12593400
 C                 -6.91505100   -2.61558600   -0.20606500
 C                 -5.68772100   -2.05704700   -0.48005800
 C                 -4.76602300   -1.75633900    0.56470000
 H                 -5.41044600   -1.84687100   -1.51380100
 H                 -7.59981700   -2.84005400   -1.02541400
 H                 -8.27517800   -3.33981100    1.33060000
 H                 -6.69577200   -2.86370400    3.18758200
 H                 -4.52346600   -2.03957700    3.98043700
 H                 -2.28154300   -1.11144000    3.50231100
 N                 -1.31615900   -0.47665500    1.12737000
 C                 -0.18786800   -0.86554500    1.82168500
 O                 -0.19128600   -1.70579500    2.70491100
 N                  0.93359700   -0.20152800    1.38847500
 C                  2.25381400   -0.45468400    1.75551400
 C                  2.66099400   -1.53875500    2.54885900
 C                  4.01671700   -1.73806600    2.81033000
 C                  4.96859900   -0.87605100    2.29292500
 C                  4.56266000    0.19949200    1.50861900
 C                  3.22525900    0.42138000    1.24417900
 H                  2.94632900    1.27268200    0.62313200
 H                  1.91904100   -2.22253600    2.94719600
 H                  0.78193700    0.48066700    0.64615800
 H                 -1.17258700    0.12301600    0.31212600
 C                 -2.20187300   -3.86577900   -0.78193400
 C                 -1.88777400   -4.41374900    0.60645600
 H                 -0.92049100   -4.92814800    0.61754000
 H                 -1.85651800   -3.60289100    1.34783100
 H                 -2.67346200   -5.12543500    0.89819400
 C                 -2.07209000   -4.91786900   -1.88107400
 H                 -1.04034400   -5.28654100   -1.93254800
 H                 -2.74184200   -5.76400900   -1.67162600
 H                 -2.34896700   -4.49377400   -2.85746100
 H                 -3.24168400   -3.51653900   -0.77134200
 F                 -0.18334500    1.11549800   -0.84840900
 C                 -0.60807300    3.06006200   -0.55367600
 F                  5.49031100    1.02141600    0.99543200
 F                  6.27695200   -1.05790800    2.53896500
 H                  4.34996900   -2.57996900    3.41759400
 C                 -1.42317500    3.20744600   -1.79359200
 H                 -1.96357700    2.26836700   -1.97144200
 H                 -2.14958100    4.02092800   -1.68220400
 H                 -0.77774100    3.42231100   -2.65183300
 H                  0.46312500    3.18165600   -0.61908000
 C                 -1.21579000    2.84183400    0.75817600
 C                 -0.39815400    2.69190300    1.93001000
 C                 -2.58201200    2.64458100    0.84590000
 C                  0.99254800    2.97848900    1.94793500
 C                 -1.00952200    2.21894400    3.12789200
 C                 -3.19116200    2.25041200    2.05645100
 H                 -3.20053600    2.77535400   -0.04118100
 C                  1.74532100    2.74106600    3.07470300
 H                  1.46601500    3.41895700    1.07033500
 C                 -0.20053200    1.95730500    4.26736300
 C                 -2.41656200    2.01515500    3.16587000
 H                 -4.27122100    2.09906300    2.09431500
 C                  1.15160500    2.19833200    4.23895700
 H                  2.81241900    2.96856600    3.06880500
 H                 -0.67829600    1.56645400    5.16816700
 H                 -2.86979000    1.66580500    4.09607200
 H                  1.76642500    1.99258700    5.11611600
 Br                -0.20394500    5.74777200   -0.22485100

3f·F·1h-s-TS Geometry2 r-1h to s-2h
 O                  0.87208200   -2.54004600    2.77167300
 C                  1.12072300   -1.53366700    2.12377300
 N                  0.11165200   -0.78377000    1.54084600
 C                 -1.15623700   -1.35960600    1.33662500
 C                 -2.31214200   -0.58406600    1.43536900
 C                 -3.56215000   -1.16893000    1.19451400
 C                 -3.68510700   -2.50614500    0.84902200
 C                 -2.51771400   -3.26439100    0.72996500
 C                 -1.27010400   -2.71170100    0.96833800
 H                 -0.37216000   -3.31595800    0.85416600
 C                 -2.62386300   -4.71656000    0.35043900
 F                 -1.51526100   -5.17327100   -0.23928900
 F                 -3.64666300   -4.94409700   -0.48973400
 F                 -2.84030000   -5.49674100    1.42781000
 H                 -4.66132400   -2.94742500    0.65289700
 C                 -4.79975500   -0.32751900    1.35122600
 F                 -5.89880300   -0.95058400    0.90070400
 F                 -4.70974700    0.83352800    0.69338300
 F                 -5.03119100   -0.01977400    2.64191600
 H                 -2.23611600    0.47152200    1.70734600
 H                  0.30552200    0.07066100    1.01115500
 N                  2.40578200   -1.09861900    1.93375300
 C                  2.73857900    0.13443500    1.29879400
 C                  3.36390300    0.13395000    0.06374800
 C                  3.76107500    1.37963500   -0.52146300
 C                  4.38112400    1.44179800   -1.80174100
 C                  4.76811900    2.64926100   -2.33446900
 C                  4.55909400    3.85378400   -1.61824200
 C                  3.95810500    3.82655800   -0.38271000
 C                  3.54440500    2.59409500    0.19324700
 C                  2.90704400    2.54758600    1.46395100
 C                  2.50718200    1.34937200    1.99777600
 H                  2.01790500    1.29862900    2.97275000
 H                  2.73636900    3.48483600    1.99920700
 H                  3.76237900    4.75024000    0.16328300
 H                  4.86372400    4.80555700   -2.05550600
 H                  5.23747000    2.68120800   -3.31893600
 H                  4.54348600    0.51550600   -2.35497000
 C                  3.65294600   -1.15503200   -0.63151200
 C                  2.63871500   -1.83926800   -1.29677200
 C                  2.91625100   -3.09889400   -1.90766800
 C                  4.17581500   -3.63345400   -1.84517400
 C                  5.24076200   -2.95741200   -1.19384800
 C                  6.54926600   -3.50729400   -1.12810700
 C                  7.56404100   -2.83899200   -0.48713000
 C                  7.30564900   -1.58284400    0.11628900
 C                  6.04981800   -1.02563100    0.06825800
 C                  4.97428800   -1.69599600   -0.58675100
 H                  5.86678100   -0.05656000    0.53607600
 H                  8.11255200   -1.05158700    0.62361600
 H                  8.56549100   -3.26897400   -0.44087000
 H                  6.73007800   -4.47640000   -1.59835900
 H                  4.37483600   -4.60005400   -2.31261900
 H                  2.11325900   -3.62153400   -2.41687700
 N                  1.38127800   -1.24376200   -1.36811600
 C                  0.19923300   -1.80620200   -1.81434800
 O                  0.07910100   -2.96228300   -2.18257800
 N                 -0.82148700   -0.88759900   -1.79164400
 C                 -2.16748500   -1.11717500   -2.06804100
 C                 -2.69946200   -2.35272300   -2.47053700
 C                 -4.07058200   -2.47941300   -2.69163700
 C                 -4.91072600   -1.39127600   -2.53237900
 C                 -4.38059000   -0.15880000   -2.16017500
 C                 -3.02751600   -0.01379900   -1.91610700
 H                 -2.64624100    0.95986300   -1.60015900
 H                 -2.04329200   -3.20848900   -2.59400700
 H                 -0.58631000    0.02435800   -1.38355700
 H                  1.30097900   -0.28936700   -1.01552800
 C                  3.52389300   -1.84246000    2.56245600
 C                  3.59696700   -3.30567000    2.13088000
 H                  2.83239800   -3.90429400    2.63773400
 H                  3.45458400   -3.39961600    1.04487200
 H                  4.59184700   -3.70307700    2.38139100
 C                  3.50862400   -1.67860100    4.08000000
 H                  2.60620500   -2.14113100    4.49853300
 H                  4.39173000   -2.16367000    4.51975700
 H                  3.52618100   -0.61454200    4.35654800
 H                  4.42238100   -1.34353700    2.17564400
 F                  0.27906100    1.15571800   -0.44697300
 C                  0.26168900    3.15337300   -0.75355400
 F                 -5.20548400    0.89065000   -2.04694200
 F                 -6.23331300   -1.49893000   -2.74879100
 H                 -4.50103300   -3.43564100   -2.98982500
 C                  0.81362800    3.07001300   -2.13812000
 H                  0.34447800    2.22021000   -2.65355700
 H                  0.59984100    3.98729000   -2.69870800
 H                  1.89868600    2.91854800   -2.10532700
 H                  0.94467000    3.11536500    0.07803800
 C                 -1.17122300    3.30327300   -0.49186100
 C                 -1.68530500    3.14183800    0.84044700
 C                 -2.03778000    3.58230900   -1.53113100
 C                 -0.85984300    2.82261300    1.95259700
 C                 -3.08514100    3.28778000    1.05532700
 C                 -3.42532200    3.73162500   -1.30980200
 H                 -1.64623800    3.70938100   -2.54075000
 C                 -1.39869300    2.65210900    3.20676400
 H                  0.21029400    2.69243400    1.80912800
 C                 -3.61472700    3.10235900    2.36229500
 C                 -3.93683200    3.58954300   -0.04388500
 H                 -4.08456900    3.95353400   -2.14942400
 C                 -2.79303800    2.78801500    3.41694500
 H                 -0.74709400    2.39982500    4.04494300
 H                 -4.69244700    3.20076200    2.50650100
 H                 -5.00861600    3.69071100    0.13718000
 H                 -3.21006000    2.63932000    4.41388000
 Br                 0.85168600    5.71450500   -0.28549500

3f·F·1h-s-TS Geometry3 r-1h to s-2h
 O                  0.30326200   -3.78320200   -1.17877900
 C                 -0.21865200   -2.68897000   -1.32158900
 N                  0.50866400   -1.51864700   -1.40939300
 C                  1.89579800   -1.41484200   -1.43038400
 C                  2.43327400   -0.20350300   -1.88839900
 C                  3.81149800   -0.00785100   -1.90560800
 C                  4.69027200   -0.99612700   -1.47638500
 C                  4.14275000   -2.19111900   -1.00909900
 C                  2.77056200   -2.41775200   -0.97815400
 H                  2.36997500   -3.35110400   -0.59404700
 C                  5.07158100   -3.28021500   -0.54150000
 F                  4.49721500   -4.09496500    0.35130000
 F                  6.18148100   -2.78504400    0.02515000
 F                  5.48009400   -4.05680700   -1.56441300
 H                  5.76660700   -0.83037400   -1.47449800
 C                  4.32148100    1.33545100   -2.35219900
 F                  3.91407700    1.63820700   -3.59640600
 F                  5.65729200    1.40463900   -2.34723400
 F                  3.86959100    2.32027100   -1.55590800
 H                  1.75301200    0.59140600   -2.20227500
 H                  0.02997900   -0.61698300   -1.41075600
 N                 -1.58406000   -2.52448600   -1.40318800
 C                 -2.15573900   -1.31999000   -1.90338800
 C                 -3.08647500   -0.61735700   -1.15659000
 C                 -3.64200100    0.58983200   -1.69942300
 C                 -4.56988900    1.38437900   -0.96743800
 C                 -5.04938900    2.56609400   -1.48155900
 C                 -4.64358600    3.01019600   -2.76425800
 C                 -3.76393000    2.25698700   -3.50295900
 C                 -3.23816300    1.03982600   -2.99060500
 C                 -2.29634100    0.27331700   -3.72862200
 C                 -1.77357100   -0.87513300   -3.19988000
 H                 -1.05191800   -1.47283300   -3.75850100
 H                 -1.99887900    0.61247000   -4.72244700
 H                 -3.43913000    2.59005700   -4.49069300
 H                 -5.02957000    3.95045800   -3.16005300
 H                 -5.74707500    3.16776600   -0.89712800
 H                 -4.88620800    1.04661000    0.01977000
 C                 -3.52192400   -1.11186400    0.18376300
 C                 -2.65236500   -1.09437900    1.26762900
 C                 -3.09121000   -1.55956300    2.54378600
 C                 -4.35379500   -2.05764000    2.70474600
 C                 -5.26474500   -2.12566900    1.61506600
 C                 -6.57060800   -2.66276200    1.76766000
 C                 -7.43475900   -2.73417900    0.70133900
 C                 -7.01777000   -2.26999200   -0.56954800
 C                 -5.76163000   -1.73746200   -0.74519200
 C                 -4.84502800   -1.64136000    0.34267200
 H                 -5.45623400   -1.38726300   -1.73231100
 H                 -7.69920500   -2.33569300   -1.41924700
 H                 -8.43515100   -3.15015200    0.82821300
 H                 -6.87207300   -3.02316600    2.75365500
 H                 -4.68062500   -2.40758100    3.68616500
 H                 -2.40301800   -1.50151300    3.38160100
 N                 -1.36774100   -0.57807700    1.11212200
 C                 -0.26050500   -0.97659200    1.83333200
 O                 -0.28182000   -1.83821900    2.69491400
 N                  0.86929000   -0.29351400    1.44971700
 C                  2.18062000   -0.57021300    1.83479000
 C                  2.55933400   -1.63998700    2.66185400
 C                  3.90870200   -1.86118700    2.94005500
 C                  4.88370500   -1.03479400    2.40835300
 C                  4.50684500    0.02713000    1.59208800
 C                  3.17694700    0.26818700    1.30863800
 H                  2.92363600    1.10044000    0.65295900
 H                  1.80112500   -2.29764400    3.07246900
 H                  0.73957100    0.39292800    0.70440100
 H                 -1.19658000    0.07276000    0.34269400
 C                 -2.46821800   -3.71131900   -1.31198000
 C                 -2.32675300   -4.45429300    0.01157500
 H                 -1.34968200   -4.94474900    0.08403300
 H                 -2.43965500   -3.76261800    0.85790300
 H                 -3.11456200   -5.21811000    0.08086400
 C                 -2.29237800   -4.61981500   -2.52702200
 H                 -1.28906400   -5.06254600   -2.52868300
 H                 -3.03799900   -5.42708500   -2.50295000
 H                 -2.43195600   -4.05075100   -3.45785600
 H                 -3.48274600   -3.29336300   -1.34776100
 F                 -0.14978600    1.11208200   -0.76200100
 C                 -0.14280400    3.14946200   -0.37538200
 F                  5.45529400    0.81281300    1.06063700
 F                  6.18586900   -1.23890900    2.66843000
 H                  4.21773800   -2.69310300    3.57337600
 C                 -1.38443800    3.42129500   -1.15038800
 H                 -1.94879500    2.48549800   -1.24766800
 H                 -2.00405400    4.17535200   -0.65188800
 H                 -1.12177400    3.78459900   -2.14934000
 H                  0.79402100    3.17103500   -0.92117700
 C                  0.01212800    2.94254500    1.06600100
 C                 -1.03549700    2.53106700    1.96357600
 C                  1.31050600    3.05847800    1.54225600
 C                 -2.40553300    2.39402200    1.60080100
 C                 -0.66978800    2.18309000    3.30197000
 C                  1.64933400    2.76799200    2.87609400
 H                  2.08260500    3.40904000    0.85399800
 C                 -3.34039100    1.93890100    2.50103800
 H                 -2.73474400    2.63950400    0.59687600
 C                 -1.65750600    1.69586900    4.20237600
 C                  0.67683300    2.31501700    3.73340400
 H                  2.68161700    2.87791100    3.20908100
 C                 -2.96802900    1.57502000    3.81559700
 H                 -4.38335000    1.84484600    2.19216000
 H                 -1.34626900    1.42198500    5.21246900
 H                  0.92191700    2.05036600    4.76395300
 H                 -3.71902900    1.19715400    4.51065800
 Br                 0.56143500    5.84339700   -0.44729500

3f·F·5h-r-TS Geometry1 r-5h to s-2h
 O                  1.40083700   -3.79956700   -1.19749300
 C                  0.63925900   -2.85493800   -1.33455000
 N                  1.07696700   -1.54503000   -1.38811100
 C                  2.40079000   -1.12480800   -1.39845100
 C                  2.65708500    0.15436400   -1.91058800
 C                  3.95305500    0.66356300   -1.91707600
 C                  5.02288500   -0.07344400   -1.42209700
 C                  4.75292900   -1.34038100   -0.90193400
 C                  3.47002400   -1.87686400   -0.88200500
 H                  3.28219500   -2.85940800   -0.45815500
 C                  5.89746400   -2.16102000   -0.36845300
 F                  6.52533100   -2.83302300   -1.35354400
 F                  5.50107300   -3.07371200    0.52573100
 F                  6.82948200   -1.39939500    0.22314900
 H                  6.03230700    0.33596600   -1.41263300
 C                  4.15215700    2.06328900   -2.42979800
 F                  5.43663000    2.43392700   -2.43161700
 F                  3.48175200    2.96131500   -1.68309900
 F                  3.69604200    2.20754400   -3.68607400
 H                  1.82073200    0.74824200   -2.28582400
 H                  0.40033800   -0.78086100   -1.41462700
 N                 -0.72360700   -3.00542600   -1.44812200
 C                 -1.54544800   -1.92946100   -1.89460800
 C                 -2.57991900   -1.45751700   -1.10541500
 C                 -3.35543000   -0.34416600   -1.57099500
 C                 -4.42942700    0.19727900   -0.80793000
 C                 -5.11123300    1.31043000   -1.23911500
 C                 -4.76971700    1.93509500   -2.46379800
 C                 -3.75879200    1.41957100   -3.23668900
 C                 -3.03037600    0.27385100   -2.81408100
 C                 -1.98140700   -0.26742900   -3.60478500
 C                 -1.27034400   -1.34983900   -3.16376300
 H                 -0.46368100   -1.77614300   -3.76214100
 H                 -1.75565900    0.19016500   -4.56986400
 H                 -3.48788500    1.88985700   -4.18429300
 H                 -5.30443800    2.83098800   -2.78028300
 H                 -5.91112400    1.72947700   -0.62709800
 H                 -4.69076000   -0.27264000    0.14135200
 C                 -2.86287200   -2.07821900    0.22401900
 C                 -1.99486900   -1.87656500    1.29134800
 C                 -2.26821800   -2.47041000    2.55929600
 C                 -3.36694900   -3.26753900    2.72715500
 C                 -4.26743800   -3.51972700    1.65628000
 C                 -5.40315400   -4.35764800    1.81653700
 C                 -6.26009600   -4.59448600    0.76858900
 C                 -6.00924900   -3.99800100   -0.49139300
 C                 -4.92051200   -3.17803600   -0.67517800
 C                 -4.01551100   -2.90956400    0.39332600
 H                 -4.73945200   -2.72442500   -1.65117400
 H                 -6.68711000   -4.19024800   -1.32459100
 H                 -7.12932100   -5.24000600    0.90172800
 H                 -5.57958800   -4.81268000    2.79370200
 H                 -3.56904700   -3.71823200    3.70107000
 H                 -1.58791300   -2.27359900    3.38270100
 N                 -0.88765200   -1.05152500    1.11590600
 C                  0.28917000   -1.11510100    1.82789400
 O                  0.52553600   -1.93680000    2.69633400
 N                  1.17740100   -0.14295700    1.42291900
 C                  2.51592000   -0.02982600    1.79363800
 C                  3.19080400   -0.93194600    2.63235100
 C                  4.55089700   -0.75764300    2.89106900
 C                  5.24631200    0.29939400    2.32960300
 C                  4.57483200    1.19474000    1.50332000
 C                  3.22790000    1.04592100    1.23907100
 H                  2.73934400    1.76049600    0.57727300
 H                  2.65387800   -1.76864000    3.06577200
 H                  0.84823500    0.47719100    0.68252900
 H                 -0.90585500   -0.38952600    0.33586100
 C                 -1.32242200   -4.35952900   -1.40223200
 C                 -1.04712500   -5.08654900   -0.09064700
 H                  0.01635600   -5.33307200    0.00443900
 H                 -1.34671000   -4.46745400    0.76640100
 H                 -1.63196000   -6.01728900   -0.06582300
 C                 -0.92071500   -5.17553300   -2.62918500
 H                  0.15686700   -5.37940700   -2.61286100
 H                 -1.46381500   -6.13110300   -2.64005800
 H                 -1.16551800   -4.62981800   -3.55212700
 H                 -2.40382600   -4.17583200   -1.45656100
 F                 -0.27721300    0.81765400   -0.82047800
 C                 -1.16893300    2.62858600   -0.52931100
 H                 -2.08722400    2.08022500   -0.70625600
 C                 -0.48970200    3.26506200   -1.69783300
 H                 -1.07371000    3.09563800   -2.60961900
 H                 -0.36998900    4.34382700   -1.54594600
 H                  0.50297900    2.80942300   -1.81392400
 I                 -3.21344400    4.71216800   -0.25507600
 F                  5.25695000    2.20323600    0.93828200
 F                  6.55726900    0.47472700    2.56647200
 H                  5.08970300   -1.45632000    3.53159100
 C                 -0.66741000    2.74761900    0.83715200
 C                 -1.34136900    2.08926700    1.92469300
 C                  0.54271500    3.37994100    1.06728200
 C                 -2.63008500    1.51006300    1.79497900
 C                 -0.68049700    2.00010800    3.18311200
 C                  1.15425400    3.35293300    2.33961500
 H                  1.05041200    3.89023900    0.24744400
 C                 -3.20315600    0.82278900    2.83912000
 H                 -3.18226500    1.62740000    0.86474600
 C                 -1.28521800    1.26187800    4.23746700
 C                  0.57175300    2.64916200    3.36563400
 H                  2.10982300    3.85731900    2.48809200
 C                 -2.51523600    0.67417600    4.06716300
 H                 -4.19345200    0.37928400    2.71731300
 H                 -0.75327300    1.17811400    5.18723300
 H                  1.06116000    2.57988400    4.33927400
 H                 -2.97106000    0.10577100    4.87928600

3f·F·5h-r-TS Geometry2 r-5h to s-2h
 O                  0.27745700   -4.21059400   -1.17175400
 C                 -0.30322800   -3.14236700   -1.28905100
 N                  0.36535800   -1.94143500   -1.42692300
 C                  1.74418800   -1.77117600   -1.47536700
 C                  2.21565300   -0.58538700   -2.05690900
 C                  3.58037700   -0.31563400   -2.10017900
 C                  4.51044800   -1.20211300   -1.56735200
 C                  4.02904200   -2.37197900   -0.97895400
 C                  2.67110100   -2.67338400   -0.92813000
 H                  2.31951000   -3.58598400   -0.45391600
 C                  5.01417100   -3.35477700   -0.40286500
 F                  5.44483800   -4.22748200   -1.33527100
 F                  4.48853600   -4.08412400    0.58855300
 F                  6.10786400   -2.74907000    0.08225000
 H                  5.57620900   -0.97736300   -1.58382200
 C                  4.01724300    0.99265400   -2.70077100
 F                  5.34700300    1.12874600   -2.72682900
 F                  3.52426000    2.04122100   -2.01574500
 F                  3.58022100    1.13350700   -3.96478400
 H                  1.49252400    0.12702000   -2.46010300
 H                 -0.15423600   -1.06120100   -1.43685000
 N                 -1.67593300   -3.03779700   -1.29857900
 C                 -2.31556600   -1.81798700   -1.67009000
 C                 -3.11672700   -1.14000100   -0.76912300
 C                 -3.65885200    0.13361100   -1.14017900
 C                 -4.42453900    0.91648800   -0.22892000
 C                 -4.86414600    2.17251700   -0.57642100
 C                 -4.58240600    2.70510300   -1.85860000
 C                 -3.86520200    1.96471900   -2.76653300
 C                 -3.38027200    0.67123300   -2.43083700
 C                 -2.60413500   -0.09002500   -3.34602600
 C                 -2.09033900   -1.30340900   -2.97645600
 H                 -1.47803600   -1.89014300   -3.66312100
 H                 -2.41703000    0.31218700   -4.34358900
 H                 -3.63662700    2.36858800   -3.75509500
 H                 -4.91854300    3.71101400   -2.11021300
 H                 -5.42226900    2.77339100    0.14283000
 H                 -4.64203700    0.51277000    0.76149600
 C                 -3.38011600   -1.70008900    0.58975100
 C                 -2.39536900   -1.64938300    1.57130100
 C                 -2.65261900   -2.18447700    2.86877800
 C                 -3.85782700   -2.77247000    3.14521200
 C                 -4.88407700   -2.85777000    2.16644100
 C                 -6.13420700   -3.47372200    2.44286900
 C                 -7.11382000   -3.54485400    1.48207400
 C                 -6.87808800   -2.99762700    0.19633600
 C                 -5.67967800   -2.39225900   -0.09977900
 C                 -4.64352900   -2.30255700    0.87604600
 H                 -5.51064800   -1.97327500   -1.09339300
 H                 -7.65652400   -3.05624500   -0.56609500
 H                 -8.07044600   -4.01993100    1.70365800
 H                 -6.29934100   -3.89127600    3.43854200
 H                 -4.04542700   -3.18244800    4.13979400
 H                 -1.87365900   -2.12327000    3.62249800
 N                 -1.18451500   -1.04033200    1.25943200
 C                  0.01700900   -1.19693700    1.91633900
 O                  0.18951700   -1.92014700    2.88217100
 N                  1.00097400   -0.43241800    1.33593000
 C                  2.36021700   -0.44437600    1.64327600
 C                  2.97159600   -1.37392700    2.50075900
 C                  4.35298100   -1.34093800    2.68892600
 C                  5.12922400   -0.39708300    2.03741600
 C                  4.52011000    0.52774300    1.19670900
 C                  3.15330700    0.51698300    0.99974700
 H                  2.71326900    1.25936500    0.33265000
 H                  2.36774500   -2.12268200    3.00249500
 H                  0.70611200    0.14709500    0.54803100
 H                 -1.15409300   -0.44650000    0.42534200
 C                 -2.51357700   -4.25245800   -1.17544200
 C                 -2.28297300   -5.00555300    0.13047200
 H                 -1.27978000   -5.44588100    0.15527100
 H                 -2.39855400   -4.33341200    0.99213500
 H                 -3.02745500   -5.80991800    0.21836900
 C                 -2.36563100   -5.14448400   -2.40628500
 H                 -1.34583300   -5.54447600   -2.46273000
 H                 -3.07423700   -5.98299000   -2.35171200
 H                 -2.57545000   -4.57491900   -3.32329300
 H                 -3.54218000   -3.86679200   -1.15648500
 F                 -0.46314800    0.59538300   -0.81918500
 C                 -0.92400100    2.61577400   -0.52790500
 H                 -1.96771300    2.33365800   -0.65132000
 C                 -0.16277700    2.93142400   -1.77303500
 H                 -0.71859700    2.53183700   -2.62958700
 H                 -0.04672000    4.01290200   -1.90315500
 H                  0.82707300    2.46032800   -1.73418300
 I                 -2.26646800    5.29447600   -0.28981000
 F                  5.28002000    1.42591200    0.55181300
 F                  6.46364200   -0.36596300    2.19765500
 H                  4.84524600   -2.06485100    3.33884300
 C                 -0.46554100    2.61838800    0.85343400
 C                  0.83088600    3.05001900    1.30924600
 C                 -1.34092700    2.02562000    1.75513500
 C                  1.75306700    3.78687400    0.51652600
 C                  1.20902400    2.73869900    2.65223600
 C                 -0.97317100    1.75501500    3.08575700
 H                 -2.33094800    1.73020700    1.39967000
 C                  2.99448500    4.13101500    1.00442500
 H                  1.47646200    4.11134700   -0.48175700
 C                  2.50081700    3.09847800    3.12279100
 C                  0.29120100    2.07941800    3.51544700
 H                 -1.68050600    1.26011000    3.75213800
 C                  3.38504900    3.76976600    2.31409500
 H                  3.68084200    4.69521900    0.37136800
 H                  2.77413100    2.82953800    4.14511100
 H                  0.61016700    1.84570700    4.53323700
 H                  4.37714700    4.03667900    2.68040900

3f·F·5h-s-TS Geometry1 r-5h to s-2h
 O                  0.60551500   -2.81318100    2.77168800
 C                  0.93777900   -1.83324700    2.12053500
 N                 -0.00480300   -1.00435700    1.53353200
 C                 -1.31508200   -1.47714200    1.33118600
 C                 -2.40608400   -0.61351200    1.43498900
 C                 -3.69920900   -1.09782600    1.19767600
 C                 -3.92810900   -2.42047600    0.85025000
 C                 -2.82424400   -3.26781600    0.72576300
 C                 -1.53644600   -2.81542700    0.96101700
 H                 -0.68936700   -3.48861000    0.84329700
 C                 -3.04524800   -4.70657800    0.34477300
 F                 -1.97947300   -5.24631200   -0.25386300
 F                 -4.08853200   -4.85244400   -0.48831500
 F                 -3.31324400   -5.47012600    1.42238300
 H                 -4.93661100   -2.78385000    0.65763000
 C                 -4.86570300   -0.16179500    1.36175300
 F                 -6.01588700   -0.70193100    0.93298200
 F                 -4.69564700    0.98234100    0.68940600
 F                 -5.05399400    0.17652200    2.65167400
 H                 -2.24680400    0.43204100    1.70976100
 H                  0.25962900   -0.17336400    0.99516300
 N                  2.25496300   -1.50771500    1.93103700
 C                  2.69111500   -0.30630600    1.29814900
 C                  3.31627600   -0.35847500    0.06433700
 C                  3.81963200    0.84959300   -0.51785300
 C                  4.44158100    0.86094800   -1.79867300
 C                  4.93894600    2.02984300   -2.32593300
 C                  4.84757300    3.24372300   -1.60100300
 C                  4.24736500    3.26543000   -0.36483000
 C                  3.71378000    2.07546800    0.20214500
 C                  3.06953000    2.08265300    1.47044300
 C                  2.56262500    0.92300900    1.99864400
 H                  2.06728800    0.91290700    2.97183400
 H                  2.98266000    3.02954200    2.00924600
 H                  4.14700700    4.19940900    0.18969400
 H                  5.24372600    4.16476400   -2.03083100
 H                  5.40786000    2.02333500   -3.31109300
 H                  4.51717000   -0.07362800   -2.35664000
 C                  3.49838900   -1.66595200   -0.63267900
 C                  2.43282200   -2.26125700   -1.30302000
 C                  2.60646400   -3.53745900   -1.91787200
 C                  3.81701100   -4.17508100   -1.85415800
 C                  4.93244000   -3.59224900   -1.19728000
 C                  6.19031100   -4.24960300   -1.13018700
 C                  7.25535800   -3.67079900   -0.48378200
 C                  7.10084900   -2.39966400    0.12361700
 C                  5.89603300   -1.73929000    0.07414400
 C                  4.77011600   -2.31528000   -0.58609000
 H                  5.79327500   -0.75994900    0.54511200
 H                  7.94772300   -1.93938200    0.63514600
 H                  8.21724200   -4.18307100   -0.43615900
 H                  6.29101400   -5.22865200   -1.60378200
 H                  3.93656300   -5.15309900   -2.32494000
 H                  1.76440400   -3.98968800   -2.43131300
 N                  1.22951800   -1.56316500   -1.37576600
 C                  0.00592800   -2.02667400   -1.82203700
 O                 -0.20782300   -3.16706100   -2.19689300
 N                 -0.93838300   -1.02936400   -1.79168700
 C                 -2.29837400   -1.15067800   -2.06802200
 C                 -2.92812900   -2.34082800   -2.46726400
 C                 -4.30496600   -2.35778800   -2.68815000
 C                 -5.05549200   -1.20565000   -2.53113700
 C                 -4.42825600   -0.01898700   -2.16138200
 C                 -3.06773900    0.01787000   -1.91816500
 H                 -2.60977200    0.95851600   -1.60464500
 H                 -2.34271900   -3.24695400   -2.58818700
 H                 -0.62875300   -0.14100500   -1.38068300
 H                  1.22565600   -0.60522100   -1.02104900
 C                  3.30604900   -2.34166800    2.56227300
 C                  3.25534800   -3.80638900    2.13300700
 H                  2.43904900   -4.33556700    2.63642100
 H                  3.11136500   -3.88932100    1.04626900
 H                  4.21078200   -4.28770600    2.38970000
 C                  3.30364200   -2.17450300    4.07955700
 H                  2.36547100   -2.55922300    4.49819600
 H                  4.14294500   -2.73084100    4.52068900
 H                  3.40993500   -1.11514800    4.35434900
 H                  4.24369400   -1.92106600    2.17535200
 F                  0.34852900    0.90571300   -0.44717700
 C                  0.46505700    2.93827100   -0.75677700
 F                 -5.16642500    1.09351500   -2.05034900
 F                 -6.38245000   -1.20756600   -2.74755100
 H                 -4.81053300   -3.27726000   -2.98410500
 C                  1.02474100    2.82436800   -2.13467300
 H                  0.52477200    1.98680400   -2.64227600
 H                  0.84916000    3.73987500   -2.71171900
 H                  2.10267500    2.62972000   -2.09324600
 H                  1.13837700    2.83942100    0.07945900
 I                  1.29524200    5.64870000   -0.17570000
 C                 -0.95021200    3.18043000   -0.50154000
 C                 -1.47910500    3.05001200    0.82972500
 C                 -1.79373000    3.51967500   -1.54425200
 C                 -0.68232800    2.66935800    1.94258700
 C                 -2.86483800    3.29767200    1.04079400
 C                 -3.16670400    3.76602900   -1.32650900
 H                 -1.39122300    3.62173500   -2.55241900
 C                 -1.23562100    2.54074400    3.19582400
 H                  0.37506300    2.45658300    1.80202600
 C                 -3.41017900    3.15348100    2.34627000
 C                 -3.68924100    3.66089400   -0.06073500
 H                 -3.80682000    4.03491600   -2.16705000
 C                 -2.61598000    2.78099500    3.40316300
 H                 -0.60663600    2.24018900    4.03529200
 H                 -4.47802100    3.33106500    2.48767900
 H                 -4.75118900    3.83992100    0.11793800
 H                 -3.04483700    2.66509000    4.39936500

3f·F·5h-s-TS Geometry2 r-5h to s-2h
 O                  0.60800700   -3.97378400   -0.87726700
 C                  0.00022500   -2.94299700   -1.11614800
 N                  0.63159300   -1.74454200   -1.38391700
 C                  2.00448100   -1.53295900   -1.46439200
 C                  2.42128100   -0.28652000   -1.95428300
 C                  3.77634000    0.02111700   -2.03267400
 C                  4.75197500   -0.88651400   -1.63570600
 C                  4.32484700   -2.11908300   -1.14202300
 C                  2.97878000   -2.45862600   -1.05069000
 H                  2.67520100   -3.41910900   -0.64590900
 C                  5.36044500   -3.12472700   -0.71320700
 F                  4.89473700   -3.98270700    0.20202900
 F                  6.44647200   -2.53529400   -0.19266600
 F                  5.79113500   -3.86710600   -1.75259400
 H                  5.80995300   -0.63256200   -1.68106000
 C                  4.15407000    1.39681000   -2.51093100
 F                  3.65589300    1.65759200   -3.73147300
 F                  5.47906800    1.56909300   -2.58126900
 F                  3.67311400    2.34984600   -1.69401900
 H                  1.66585000    0.44877200   -2.23968300
 H                  0.08313300   -0.88529600   -1.41913500
 N                 -1.37705600   -2.88393400   -1.13001000
 C                 -2.06741500   -1.81535900   -1.76781200
 C                 -3.05904100   -1.10835000   -1.10520400
 C                 -3.73956800   -0.05114900   -1.80230100
 C                 -4.74384000    0.74089200   -1.17535500
 C                 -5.36185900    1.76707300   -1.85067600
 C                 -5.02144900    2.05356400   -3.19555900
 C                 -4.06387200    1.30264600   -3.83214900
 C                 -3.39997100    0.24343900   -3.15543700
 C                 -2.38734900   -0.51940100   -3.79723900
 C                 -1.74342800   -1.51953100   -3.12254900
 H                 -0.97221200   -2.11719600   -3.60998500
 H                 -2.13776000   -0.30151300   -4.83712400
 H                 -3.78604400    1.51446900   -4.86654500
 H                 -5.51889500    2.87076100   -3.71940100
 H                 -6.11890400    2.36861800   -1.34528300
 H                 -5.00902100    0.53269500   -0.13821800
 C                 -3.44808900   -1.45334900    0.29546800
 C                 -2.56819100   -1.26176700    1.35189600
 C                 -2.96672400   -1.57709500    2.68610400
 C                 -4.20145600   -2.10351700    2.93727000
 C                 -5.11972700   -2.35835800    1.88077300
 C                 -6.39263500   -2.93673400    2.12804200
 C                 -7.26133100   -3.20236600    1.09646000
 C                 -6.88015400   -2.90160200   -0.23275800
 C                 -5.65753000   -2.32994600   -0.50067500
 C                 -4.74020300   -2.02873000    0.54778100
 H                 -5.38063900   -2.10959800   -1.53240000
 H                 -7.56162700   -3.12614000   -1.05482600
 H                 -8.23599900   -3.64957600    1.29629500
 H                 -6.66389400   -3.17298300    3.15930900
 H                 -4.49987500   -2.33598300    3.96152500
 H                 -2.26612400   -1.38372700    3.49412500
 N                 -1.30420600   -0.71875500    1.12502700
 C                 -0.17243700   -1.09914200    1.81891900
 O                 -0.16838600   -1.94044600    2.70116300
 N                  0.94270300   -0.42413700    1.38665700
 C                  2.26510400   -0.66635400    1.75319600
 C                  2.68237500   -1.74995500    2.54195800
 C                  4.03984100   -1.93749600    2.80295000
 C                  4.98363900   -1.06418400    2.28962900
 C                  4.56772000    0.01107800    1.51017300
 C                  3.22829100    0.22129200    1.24627200
 H                  2.94124500    1.07259700    0.62892200
 H                  1.94692300   -2.44260300    2.93704800
 H                  0.78417700    0.25670000    0.64381900
 H                 -1.16354100   -0.11665600    0.31043700
 C                 -2.15254800   -4.10588100   -0.80624700
 C                 -1.83380900   -4.65864300    0.57916700
 H                 -0.86051500   -5.16159800    0.58830900
 H                 -1.81323600   -3.85210200    1.32562100
 H                 -2.61131100   -5.38143500    0.86546000
 C                 -2.01140500   -5.15026200   -1.91132800
 H                 -0.97609100   -5.50858600   -1.96394800
 H                 -2.67311600   -6.00406500   -1.70750400
 H                 -2.29146800   -4.72318700   -2.88550400
 H                 -3.19588500   -3.76731400   -0.79448700
 F                 -0.18506700    0.89068000   -0.83583900
 C                 -0.67281900    2.84913700   -0.50537600
 F                  5.48749700    0.84438000    1.00135300
 F                  6.29355200   -1.23491400    2.53503900
 H                  4.38098800   -2.77893600    3.40646000
 C                 -1.49948500    2.98834000   -1.73706000
 H                 -1.99711500    2.02792800   -1.92843800
 H                 -2.26552100    3.76259800   -1.60980900
 H                 -0.87009600    3.24735100   -2.59496800
 H                  0.39562700    2.99463400   -0.58151700
 C                 -1.25662400    2.60545100    0.80581100
 C                 -0.42111800    2.44647900    1.96551400
 C                 -2.62091900    2.38777100    0.90805400
 C                  0.96639000    2.74559500    1.97105100
 C                 -1.01309000    1.95120400    3.16397300
 C                 -3.20928700    1.96777900    2.11843500
 H                 -3.25233700    2.52478000    0.03102300
 C                  1.73369500    2.50475400    3.08761800
 H                  1.42968600    3.19536100    1.09266100
 C                 -0.18943400    1.68498800    4.29170200
 C                 -2.41664700    1.72885900    3.21519600
 H                 -4.28637300    1.80024400    2.16756100
 C                  1.15927000    1.94287200    4.25212900
 H                  2.79821000    2.74343300    3.07208600
 H                 -0.65308700    1.27727700    5.19232600
 H                 -2.85391000    1.36129900    4.14603100
 H                  1.78602300    1.73450500    5.12009600
 I                 -0.24547400    5.77287100   -0.15434900

3f·F·5h-s-TS Geometry3 r-5h to s-2h
 O                  0.14981600   -4.00979900   -1.25313900
 C                 -0.33008900   -2.89382900   -1.37491100
 N                  0.44170600   -1.75117300   -1.43708900
 C                  1.83288300   -1.70759800   -1.44453800
 C                  2.42911100   -0.53050300   -1.91723400
 C                  3.81504700   -0.39621400   -1.91868800
 C                  4.64276700   -1.41376900   -1.45803300
 C                  4.03691100   -2.57433300   -0.97587900
 C                  2.65580600   -2.73931400   -0.96109200
 H                  2.20855400   -3.64659400   -0.56576400
 C                  4.91116700   -3.69279200   -0.47380900
 F                  4.28715400   -4.46939100    0.41965400
 F                  6.02941900   -3.23412900    0.10717100
 F                  5.30718300   -4.50116000   -1.47671900
 H                  5.72533100   -1.29537200   -1.44346000
 C                  4.39074000    0.91370900   -2.38387600
 F                  4.01025800    1.21087600   -3.63815700
 F                  5.72814800    0.92191400   -2.36565400
 F                  3.97619500    1.93300500   -1.61136900
 H                  1.78925800    0.28719700   -2.25627700
 H                  0.00244400   -0.82883700   -1.42697000
 N                 -1.68825200   -2.67781000   -1.45720000
 C                 -2.21603900   -1.44212900   -1.92833000
 C                 -3.12465500   -0.72788800   -1.16528500
 C                 -3.64329800    0.50725900   -1.68042400
 C                 -4.55026700    1.31084700   -0.93199000
 C                 -4.99333700    2.51794100   -1.41908300
 C                 -4.56970300    2.98069300   -2.68947100
 C                 -3.71029700    2.21964500   -3.44386300
 C                 -3.22271800    0.97517800   -2.95989000
 C                 -2.30327000    0.19787700   -3.71466500
 C                 -1.81761900   -0.97884500   -3.21327300
 H                 -1.11435100   -1.58548700   -3.78553800
 H                 -1.99338900    0.55163200   -4.69955600
 H                 -3.37287900    2.56645200   -4.42260800
 H                 -4.92632300    3.94125000   -3.06349100
 H                 -5.67569400    3.12554700   -0.82276900
 H                 -4.88006200    0.95858400    0.04577500
 C                 -3.57227200   -1.23889500    0.16473600
 C                 -2.70023700   -1.26739300    1.24703300
 C                 -3.14852800   -1.75301400    2.51236800
 C                 -4.42319700   -2.22300800    2.66377700
 C                 -5.33809900   -2.24070600    1.57570600
 C                 -6.65747500   -2.74657400    1.71883500
 C                 -7.52551400   -2.76871800    0.65357300
 C                 -7.09899900   -2.28467000   -0.60682800
 C                 -5.82939800   -1.78201100   -0.77309000
 C                 -4.90814200   -1.73710200    0.31429200
 H                 -5.51690300   -1.41590700   -1.75221600
 H                 -7.78392500   -2.31104200   -1.45584900
 H                 -8.53641600   -3.16078500    0.77299000
 H                 -6.96638500   -3.12284300    2.69656700
 H                 -4.75634300   -2.58929600    3.63710000
 H                 -2.45766400   -1.73401900    3.34951500
 N                 -1.40441800   -0.77854300    1.09853600
 C                 -0.30445300   -1.19561200    1.82237300
 O                 -0.34208600   -2.04866300    2.69194300
 N                  0.83675600   -0.53868200    1.42981400
 C                  2.14288400   -0.83292600    1.81722700
 C                  2.50549700   -1.89310200    2.66344000
 C                  3.85199600   -2.13250000    2.94128800
 C                  4.83920400   -1.33320500    2.39107200
 C                  4.47813200   -0.27996400    1.55642800
 C                  3.15168300   -0.02115400    1.27299300
 H                  2.90994800    0.80226800    0.60159600
 H                  1.73724100   -2.53011200    3.08792400
 H                  0.71762200    0.13857300    0.67156300
 H                 -1.21608100   -0.13216200    0.32946500
 C                 -2.61491200   -3.83411100   -1.40005600
 C                 -2.51131900   -4.61204800   -0.09316300
 H                 -1.55211000   -5.13703900   -0.02375000
 H                 -2.60946700   -3.93665900    0.76814800
 H                 -3.32521800   -5.34994400   -0.04881100
 C                 -2.46222600   -4.71980200   -2.63489700
 H                 -1.47504600   -5.19730400   -2.64070700
 H                 -3.23593600   -5.50056500   -2.63460900
 H                 -2.57521600   -4.12456700   -3.55288800
 H                 -3.61358400   -3.37951100   -1.43349400
 F                 -0.10487500    0.88852800   -0.75446200
 C                 -0.10328500    2.96193800   -0.26780900
 F                  5.43814500    0.47777800    1.00579200
 F                  6.13857000   -1.55586900    2.64945400
 H                  4.14907600   -2.95799300    3.58860000
 C                 -1.33265900    3.24491800   -1.05157800
 H                 -1.90340100    2.31185000   -1.14805300
 H                 -1.95360600    4.00254200   -0.55910400
 H                 -1.06173500    3.60147900   -2.05076400
 H                  0.84030000    3.00965200   -0.80268600
 C                  0.03809900    2.70793800    1.15674100
 C                 -1.02221900    2.29640600    2.04233000
 C                  1.34199500    2.77289100    1.63730900
 C                 -2.39539800    2.21391800    1.67982300
 C                 -0.66383900    1.89113900    3.36612200
 C                  1.67269000    2.43096300    2.95882200
 H                  2.12405600    3.12353100    0.96018900
 C                 -3.34052600    1.75173200    2.56676600
 H                 -2.72211100    2.50868500    0.68853700
 C                 -1.66147800    1.39877800    4.25195600
 C                  0.68629600    1.97317900    3.79910000
 H                  2.70689000    2.50224200    3.29568600
 C                 -2.97587300    1.32855000    3.86500100
 H                 -4.38668800    1.70045700    2.25874200
 H                 -1.35542100    1.07981200    5.25022900
 H                  0.92441600    1.66595500    4.81947200
 H                 -3.73563800    0.94615900    4.54780800
 I                  0.71137600    5.90846700   -0.32632000

3f·F·1y-r-TS Geometry1 r-1y to s-2y
 O                  0.86230800   -3.75531800   -1.14724500
 C                  0.21314200   -2.73352700   -1.30482700
 N                  0.79811900   -1.48326300   -1.37916200
 C                  2.16249500   -1.21913100   -1.38229900
 C                  2.57356300    0.00111100   -1.93460400
 C                  3.92049500    0.35503400   -1.93525000
 C                  4.88909600   -0.48338300   -1.39551400
 C                  4.46556500   -1.68991800   -0.83576200
 C                  3.12830200   -2.07120200   -0.82002200
 H                  2.82047700   -3.00821900   -0.36425800
 C                  5.49734000   -2.61825000   -0.25068700
 F                  6.04154800   -3.41014500   -1.19550500
 F                  4.98606200   -3.42999500    0.68155600
 F                  6.51338900   -1.94933600    0.31388700
 H                  5.93923100   -0.19415300   -1.38116700
 C                  4.29016000    1.70186300   -2.49322500
 F                  5.60877100    1.92099800   -2.48027200
 F                  3.71547200    2.69869200   -1.79413200
 F                  3.87603200    1.84950500   -3.76374600
 H                  1.81896500    0.67409800   -2.34781800
 H                  0.21378400   -0.64984400   -1.43588800
 N                 -1.15766100   -2.73097300   -1.42257900
 C                 -1.85407500   -1.57579500   -1.88349900
 C                 -2.83132500   -0.98433900   -1.10196800
 C                 -3.48310100    0.19974700   -1.58340700
 C                 -4.49661600    0.86141200   -0.83241200
 C                 -5.05138000    2.03784400   -1.27788300
 C                 -4.63707600    2.61078500   -2.50491900
 C                 -3.68642000    1.97972300   -3.26852800
 C                 -3.08971800    0.76521900   -2.83204800
 C                 -2.10454100    0.10389600   -3.61371300
 C                 -1.51666800   -1.04471000   -3.15900900
 H                 -0.76137300   -1.56379500   -3.75110200
 H                 -1.82860300    0.52341700   -4.58303000
 H                 -3.36166100    2.40836100   -4.21890000
 H                 -5.06835400    3.55716200   -2.83203500
 H                 -5.80559800    2.54557600   -0.67515000
 H                 -4.81395500    0.43126200    0.11876700
 C                 -3.17692100   -1.55158600    0.23633800
 C                 -2.28838600   -1.43121800    1.29918000
 C                 -2.62253500   -1.97044500    2.57705800
 C                 -3.80280700   -2.63781000    2.75850500
 C                 -4.72806600   -2.80676400    1.69238900
 C                 -5.94883100   -3.51191500    1.86681000
 C                 -6.82863700   -3.67005300    0.82304400
 C                 -6.51632700   -3.12548500   -0.44665700
 C                 -5.34442800   -2.43348600   -0.64440300
 C                 -4.41326900   -2.24883600    0.41937400
 H                 -5.11660800   -2.01867400   -1.62785300
 H                 -7.21289000   -3.25591300   -1.27637200
 H                 -7.76320000   -4.21400800    0.96668800
 H                 -6.17205100   -3.92889700    2.85131500
 H                 -4.05054000   -3.04787100    3.73975200
 H                 -1.92156100   -1.84079100    3.39681500
 N                 -1.09775400   -0.73475800    1.11056200
 C                  0.06625100   -0.90998700    1.82872700
 O                  0.21186700   -1.73870000    2.70926200
 N                  1.05026700   -0.04095100    1.41332400
 C                  2.39246400   -0.05627600    1.78971600
 C                  2.96418500   -0.98974100    2.66920500
 C                  4.33411600   -0.94961400    2.93107800
 C                  5.13934500    0.00472200    2.33344000
 C                  4.56933000    0.93291600    1.46831100
 C                  3.21522400    0.91607400    1.19916300
 H                  2.80798600    1.64960800    0.50370500
 H                  2.33987600   -1.74581400    3.13270100
 H                  0.79161200    0.59469000    0.65889400
 H                 -1.04194100   -0.09407500    0.31587200
 C                 -1.90392000   -4.00987100   -1.36549200
 C                 -1.71824200   -4.74819600   -0.04452500
 H                 -0.68950100   -5.11089700    0.06005000
 H                 -1.95121200   -4.09021900    0.80416700
 H                 -2.40346200   -5.60751800   -0.01389900
 C                 -1.58811900   -4.87925500   -2.58078600
 H                 -0.53981100   -5.20072500   -2.55449700
 H                 -2.23332800   -5.76909000   -2.58486900
 H                 -1.76574800   -4.32071900   -3.51138900
 H                 -2.95793900   -3.70779100   -1.42940800
 F                 -0.28226600    1.04168900   -0.84739900
 C                 -0.97684300    2.89289700   -0.60769200
 H                 -1.94451500    2.43993500   -0.78410300
 C                 -0.22201900    3.44608500   -1.77400700
 H                 -0.80381900    3.31209200   -2.69311800
 H                 -0.01792000    4.51341700   -1.63422100
 H                  0.73020300    2.90730900   -1.86664200
 F                  5.35658700    1.83952400    0.86846300
 F                  6.46090600    0.04871000    2.57135700
 H                  4.79373800   -1.67442900    3.60343600
 C                 -0.47214900    2.98635700    0.76943000
 C                 -1.23103900    2.44190700    1.85876600
 C                  0.79476800    3.48087000    1.01213200
 C                 -2.57535200    2.00941500    1.73826800
 C                 -0.61762200    2.31356900    3.13392900
 C                  1.37204400    3.41756100    2.30274000
 H                  1.37535100    3.90828400    0.19333900
 C                 -3.19392500    1.43007300    2.81643300
 H                 -3.11418500    2.15692100    0.80401500
 C                  0.69631800    2.81892600    3.33640700
 H                  2.37641200    3.81350800    2.45842500
 C                 -2.46554200    1.28423200    4.02306300
 H                 -4.22478900    1.07876700    2.75767400
 H                  1.13468000    2.71444700    4.32924700
 H                 -2.93453300    0.79926200    4.88388800
 Br                -2.62767700    4.98671100   -0.37519400
 N                 -1.24243300    1.71810300    4.18822000

3f·F·1y-r-TS Geometry2 r-1y to s-2y
 O                 -0.29085800   -3.99353300   -1.16623900
 C                 -0.74479700   -2.86627600   -1.28592300
 N                  0.05960100   -1.75045200   -1.42399100
 C                  1.44912800   -1.74047000   -1.46733900
 C                  2.05772700   -0.61934100   -2.04953600
 C                  3.44474600   -0.51102700   -2.08813200
 C                  4.26334100   -1.50011100   -1.55242900
 C                  3.64637900   -2.60448600   -0.96438800
 C                  2.26222000   -2.74334700   -0.91546200
 H                  1.80530400   -3.60710600   -0.43974900
 C                  4.50366300   -3.70104200   -0.38883700
 F                  4.78871600   -4.64056000   -1.31207100
 F                  3.90722700   -4.33455700    0.62793200
 F                  5.68025200   -3.24098500    0.05986200
 H                  5.34812900   -1.40290000   -1.56780000
 C                  4.03354700    0.73657600   -2.68808700
 F                  5.36956400    0.71125200   -2.72132100
 F                  3.67491000    1.83525800   -1.99713800
 F                  3.60933000    0.93378200   -3.94867800
 H                  1.42488500    0.17113500   -2.45906500
 H                 -0.35774000   -0.82022300   -1.45052200
 N                 -2.09555300   -2.60352400   -1.29811000
 C                 -2.58802100   -1.31650100   -1.66679000
 C                 -3.29853700   -0.54853700   -0.76186500
 C                 -3.68696800    0.78076400   -1.13144600
 C                 -4.34751400    1.65020400   -0.21682800
 C                 -4.63307700    2.95058100   -0.56265000
 C                 -4.29553300    3.44541600   -1.84603200
 C                 -3.67932900    2.62355400   -2.75800200
 C                 -3.35312000    1.28077900   -2.42422500
 C                 -2.67776200    0.43254700   -3.34294500
 C                 -2.30956400   -0.83299900   -2.97473400
 H                 -1.77448700   -1.48852000   -3.66371900
 H                 -2.44927200    0.80950400   -4.34174800
 H                 -3.40816500    2.99711500   -3.74763500
 H                 -4.50917400    4.48446700   -2.09685500
 H                 -5.11123700    3.61361400    0.15947200
 H                 -4.60679200    1.27546400    0.77493400
 C                 -3.62194900   -1.07902200    0.59614200
 C                 -2.63388600   -1.15821300    1.57254800
 C                 -2.94736400   -1.67201900    2.86608700
 C                 -4.21336000   -2.11304200    3.14392100
 C                 -5.24726700   -2.06289900    2.17064300
 C                 -6.56114400   -2.52666100    2.44861800
 C                 -7.54704000   -2.46887600    1.49333600
 C                 -7.25324000   -1.94082900    0.21165900
 C                 -5.99189500   -1.48175100   -0.08609700
 C                 -4.94769800   -1.52740000    0.88423200
 H                 -5.77901000   -1.07645000   -1.07691400
 H                 -8.03675900   -1.89707600   -0.54655300
 H                 -8.55282600   -2.82761600    1.71609700
 H                 -6.77030000   -2.93209200    3.44101700
 H                 -4.44399700   -2.50809400    4.13545600
 H                 -2.16316200   -1.71365600    3.61575500
 N                 -1.35963200   -0.69574800    1.26081900
 C                 -0.18190800   -1.00414100    1.90826000
 O                 -0.09247000   -1.76414700    2.85616800
 N                  0.88278700   -0.34657000    1.33894100
 C                  2.23181400   -0.50421800    1.65320000
 C                  2.73691500   -1.49669000    2.50875300
 C                  4.11308000   -1.61065200    2.70293500
 C                  4.98868700   -0.75161600    2.05996300
 C                  4.48539400    0.23650700    1.22156400
 C                  3.12587600    0.37020100    1.01767500
 H                  2.77086600    1.15211900    0.34587100
 H                  2.05482700   -2.17927900    3.00447900
 H                  0.65722500    0.27914300    0.56537100
 H                 -1.26622700   -0.09727300    0.43680900
 C                 -3.06889500   -3.71376200   -1.18456600
 C                 -2.93291900   -4.49528600    0.11781500
 H                 -1.98768700   -5.04905600    0.14425900
 H                 -2.97373900   -3.81908800    0.98302900
 H                 -3.76611300   -5.20827100    0.19778200
 C                 -3.01875100   -4.61004400   -2.42010600
 H                 -2.05079000   -5.12314800   -2.47546600
 H                 -3.81821500   -5.36287000   -2.37294100
 H                 -3.15862200   -4.01542900   -3.33454000
 H                 -4.04595100   -3.21136300   -1.16727500
 F                 -0.46951400    0.89244000   -0.80851400
 C                 -0.67820100    2.87989000   -0.58824700
 H                 -1.74713700    2.72970100   -0.70937800
 C                  0.13217000    3.07956800   -1.83296200
 H                 -0.45280000    2.71024700   -2.68395900
 H                  0.36148000    4.13694000   -1.99682700
 H                  1.06358200    2.50419300   -1.76865200
 Br                -1.53188600    5.43575400   -0.39695300
 F                  5.33905900    1.05272200    0.58432700
 F                  6.31770400   -0.86314400    2.22591600
 H                  4.52243100   -2.38456100    3.35266800
 C                 -0.21843200    2.85045400    0.80819700
 C                  1.11367000    3.15317500    1.24857000
 C                 -1.13682800    2.37172700    1.72712400
 C                  2.11081900    3.78315500    0.45496800
 C                  1.47730200    2.83127700    2.59121400
 C                 -0.78189800    2.09521300    3.06373900
 H                 -2.15527900    2.16928300    1.38812600
 C                  3.36879400    3.97161800    0.97039000
 H                  1.87965200    4.13551100   -0.54624300
 C                  0.51015600    2.29283000    3.48296800
 H                 -1.53228000    1.69178500    3.74494400
 C                  3.63835500    3.54915000    2.29523100
 H                  4.15171100    4.44813400    0.38069200
 H                  0.83428100    2.05768100    4.49695300
 H                  4.64088800    3.67472600    2.71323400
 N                  2.73402300    3.02399500    3.07908700

3f·F·1y-s-TS Geometry1 r-1y to s-2y
 O                  0.47211900   -3.79385600   -0.87676200
 C                 -0.10125100   -2.74416700   -1.11814700
 N                  0.57317400   -1.56886500   -1.38503000
 C                  1.95462100   -1.40908100   -1.44867700
 C                  2.42813700   -0.21149900   -2.00249700
 C                  3.79582200    0.04148800   -2.06647900
 C                  4.72667900   -0.87483400   -1.59088600
 C                  4.24279900   -2.05779300   -1.03165400
 C                  2.88344500   -2.34115100   -0.95282400
 H                  2.53382300   -3.26232500   -0.49674000
 C                  5.23256100   -3.06816700   -0.51432500
 F                  4.70386000   -3.87868700    0.40929500
 F                  6.30637400   -2.48184000    0.03519400
 F                  5.69528300   -3.85909400   -1.50267400
 H                  5.79444900   -0.66300900   -1.62614700
 C                  4.23648100    1.36992900   -2.61852400
 F                  3.77241100    1.57435300   -3.86321000
 F                  5.56806500    1.48732700   -2.67028000
 F                  3.77697500    2.38870200   -1.87145400
 H                  1.70849700    0.53106900   -2.35349400
 H                  0.05520900   -0.69407900   -1.45048500
 N                 -1.47512300   -2.64021000   -1.13788700
 C                 -2.13282700   -1.54175500   -1.75985400
 C                 -3.10396700   -0.82021800   -1.08278700
 C                 -3.77674800    0.24967700   -1.76804800
 C                 -4.78092500    1.03780100   -1.13566800
 C                 -5.39552800    2.07127800   -1.80234700
 C                 -5.04880800    2.37217500   -3.14270700
 C                 -4.09245400    1.62461900   -3.78483000
 C                 -3.43616200    0.55367500   -3.11876600
 C                 -2.43543300   -0.21580400   -3.77151600
 C                 -1.80803200   -1.23682600   -3.11212200
 H                 -1.05132800   -1.84393900   -3.61061300
 H                 -2.18495400    0.01085600   -4.80934900
 H                 -3.81230800    1.84556300   -4.81671500
 H                 -5.54209900    3.19646700   -3.65932300
 H                 -6.15407900    2.66799600   -1.29356100
 H                 -5.05026300    0.81901400   -0.10204900
 C                 -3.47620900   -1.16237600    0.32322700
 C                 -2.57809200   -0.97651300    1.36597900
 C                 -2.96283700   -1.27088300    2.70861700
 C                 -4.19996600   -1.78229700    2.98006400
 C                 -5.13371200   -2.03904500    1.93799300
 C                 -6.40890700   -2.60312800    2.20651800
 C                 -7.29478200   -2.86559600    1.18893600
 C                 -6.93016900   -2.57529200   -0.14747500
 C                 -5.70577100   -2.01796700   -0.43598800
 C                 -4.76989100   -1.72213200    0.59763200
 H                 -5.44133200   -1.80475700   -1.47265600
 H                 -7.62614300   -2.79647400   -0.95822500
 H                 -8.27097500   -3.30169600    1.40518400
 H                 -6.66801900   -2.83012000    3.24294600
 H                 -4.48787400   -1.99923300    4.01063900
 H                 -2.25186900   -1.07339600    3.50680800
 N                 -1.30770600   -0.45776400    1.11685300
 C                 -0.17260200   -0.83421000    1.80972100
 O                 -0.16666400   -1.65701000    2.70768400
 N                  0.94318100   -0.17571400    1.35291500
 C                  2.26495500   -0.39078600    1.73640300
 C                  2.68542800   -1.41501400    2.59912600
 C                  4.04345900   -1.57559200    2.87579900
 C                  4.98378100   -0.73363500    2.30679200
 C                  4.56418400    0.28389100    1.45516300
 C                  3.22431200    0.46774500    1.17475700
 H                  2.93551600    1.27137100    0.49665900
 H                  1.95267000   -2.08321900    3.03882800
 H                  0.78491900    0.47493000    0.58291900
 H                 -1.17004600    0.12848700    0.29277700
 C                 -2.29213600   -3.84327800   -0.84214200
 C                 -2.02519000   -4.41323400    0.54655700
 H                 -1.04580200   -4.90231400    0.59037200
 H                 -2.05325200   -3.61810100    1.30457900
 H                 -2.80346000   -5.15170500    0.78698100
 C                 -2.15405000   -4.88365700   -1.95148200
 H                 -1.13148500   -5.27910500   -1.97729800
 H                 -2.85219500   -5.71411800   -1.77489200
 H                 -2.38951500   -4.43907300   -2.92964100
 H                 -3.32568900   -3.47559000   -0.85396700
 F                 -0.12810200    1.11442900   -0.88039200
 C                 -0.49014900    3.05823400   -0.60106200
 F                  5.48045900    1.08402100    0.89031900
 F                  6.29373100   -0.87910400    2.56607500
 H                  4.38754500   -2.37128500    3.53693600
 C                 -1.25808100    3.22823600   -1.86923300
 H                 -1.79953400    2.29549300   -2.07616500
 H                 -1.97988700    4.04791900   -1.77711800
 H                 -0.57842700    3.44453100   -2.70025500
 H                  0.58646700    3.14493400   -0.62669100
 C                 -1.15480600    2.85788800    0.68988300
 C                 -0.38881000    2.70816700    1.89305200
 C                 -2.52481400    2.68241400    0.73260100
 C                  1.00185800    2.97047700    1.98397300
 C                 -1.04593500    2.26722700    3.07476400
 C                 -3.18143500    2.31586500    1.92926900
 H                 -3.11156900    2.80941600   -0.17631200
 C                  1.65518300    2.72109300    3.16416900
 H                  1.53989700    3.39010100    1.13342200
 C                 -2.45658600    2.08714700    3.07208700
 H                 -4.26473700    2.18451700    1.92957100
 C                  0.91750900    2.20646900    4.25908300
 H                  2.72390400    2.90805100    3.26821000
 H                 -2.92873800    1.76287400    4.00001300
 H                  1.43000900    1.97449400    5.19647800
 Br                -0.03941300    5.70348400   -0.23822600
 N                 -0.37465400    2.00427600    4.23033500

3f·F·1y-s-TS Geometry2 r-1y to s-2y
 O                  1.01914400   -2.65658800    2.72824200
 C                  1.21942200   -1.62042900    2.11210500
 N                  0.18027600   -0.89669000    1.55244900
 C                 -1.08170800   -1.47989800    1.35843500
 C                 -2.22721200   -0.68386700    1.41611300
 C                 -3.48175100   -1.25078700    1.17373600
 C                 -3.62441700   -2.59685400    0.86768100
 C                 -2.46848500   -3.37595100    0.78950000
 C                 -1.21207700   -2.83973900    1.03064100
 H                 -0.32383600   -3.46246300    0.94768900
 C                 -2.58813100   -4.83522600    0.44149500
 F                 -3.63083700   -5.07596600   -0.36889100
 F                 -2.77567000   -5.59572500    1.53737100
 F                 -1.49427700   -5.30423900   -0.16890100
 H                 -4.60526300   -3.02552100    0.66561600
 C                 -4.70366900   -0.37972000    1.28442800
 F                 -5.76866100   -0.91685800    0.67128100
 F                 -4.50516400    0.83000200    0.75256700
 F                 -5.05655600   -0.18343800    2.56926200
 H                 -2.13356200    0.37959500    1.64595800
 H                  0.33877300   -0.01545400    1.05749500
 N                  2.48064600   -1.11565500    1.93519800
 C                  2.74729700    0.14930400    1.33227800
 C                  3.37197900    0.21125700    0.09849800
 C                  3.71031900    1.48834400   -0.45478000
 C                  4.33610900    1.61024800   -1.72793200
 C                  4.66470100    2.84756900   -2.23050200
 C                  4.38830600    4.02299200   -1.48980300
 C                  3.78124600    3.93718500   -0.25982200
 C                  3.42653500    2.67311800    0.28548300
 C                  2.78235600    2.56399700    1.54946900
 C                  2.44593500    1.33470200    2.05592600
 H                  1.95659900    1.23666400    3.02726500
 H                  2.56090400    3.47827000    2.10553600
 H                  3.53693200    4.83806200    0.30412600
 H                  4.64555900    4.99908500   -1.90317900
 H                  5.13931700    2.92575900   -3.20980400
 H                  4.54975900    0.70626100   -2.30010900
 C                  3.71325400   -1.04259500   -0.63498200
 C                  2.72448000   -1.74475700   -1.31922400
 C                  3.05067800   -2.97092900   -1.97259400
 C                  4.33134400   -3.45509900   -1.93159900
 C                  5.37096900   -2.75783500   -1.26187300
 C                  6.70126100   -3.25511100   -1.21839600
 C                  7.69056400   -2.56647000   -0.55934400
 C                  7.38380800   -1.34201900    0.08514500
 C                  6.10585400   -0.83594300    0.05947400
 C                  5.05596000   -1.52920000   -0.61277600
 H                  5.88513200    0.10947700    0.55849300
 H                  8.17070900   -0.79442100    0.60631900
 H                  8.70902800   -2.95608600   -0.53034700
 H                  6.91980900   -4.20013400   -1.72049000
 H                  4.56744300   -4.39678900   -2.43145800
 H                  2.26769500   -3.50945900   -2.49610500
 N                  1.44266100   -1.19905000   -1.36886500
 C                  0.28124900   -1.80253800   -1.81862600
 O                  0.21095300   -2.95215400   -2.21770400
 N                 -0.77903000   -0.93282700   -1.76350500
 C                 -2.11438000   -1.21342200   -2.04801300
 C                 -2.59963500   -2.46877800   -2.44622300
 C                 -3.96555100   -2.64577600   -2.66849800
 C                 -4.84523800   -1.58929200   -2.51157600
 C                 -4.36117100   -0.33717700   -2.14173400
 C                 -3.01420700   -0.14153300   -1.90194900
 H                 -2.66884300    0.84630200   -1.58913200
 H                 -1.91242700   -3.30041600   -2.56601100
 H                 -0.58739900   -0.02503700   -1.32492200
 H                  1.32480400   -0.26126500   -0.98706600
 C                  3.63666300   -1.82488600    2.53426800
 C                  3.77576300   -3.26907200    2.05694900
 H                  3.04564900   -3.91930400    2.55085600
 H                  3.62774900   -3.33699000    0.96984000
 H                  4.79081600   -3.62545200    2.28735000
 C                  3.62162000   -1.70931300    4.05624500
 H                  2.74382700   -2.22636700    4.46326100
 H                  4.52842000   -2.16621200    4.47747200
 H                  3.59077400   -0.65472600    4.36590900
 H                  4.50816700   -1.27190800    2.15965200
 F                  0.18147400    1.12929900   -0.33596800
 C                  0.13908200    3.10544400   -0.72861000
 F                 -5.22396300    0.68013900   -2.02155400
 F                 -6.16314200   -1.74708100   -2.72229100
 H                 -4.36087700   -3.61805200   -2.96341900
 C                  0.71606400    2.97520300   -2.09927000
 H                  0.27633300    2.09256000   -2.58523600
 H                  0.48926100    3.86140200   -2.70277500
 H                  1.80377900    2.85257200   -2.04346200
 H                  0.80588800    3.11624300    0.11772100
 C                 -1.30093400    3.25632300   -0.49905600
 C                 -1.82928800    3.17663400    0.83206000
 C                 -2.15863900    3.49199100   -1.55530800
 C                 -1.04287900    2.86697300    1.97184600
 C                 -3.21680500    3.40189200    1.03934500
 C                 -3.54264400    3.69509500   -1.34464500
 H                 -1.76313100    3.55376800   -2.56945000
 C                 -1.64404300    2.80487800    3.20389800
 H                  0.02025100    2.65522500    1.86403700
 C                 -4.06119700    3.66634800   -0.07439600
 H                 -4.19297400    3.88179200   -2.19970300
 C                 -3.03519400    3.06386500    3.30084900
 H                 -1.07318800    2.55917200    4.09935600
 H                 -5.12268000    3.82211900    0.11969200
 H                 -3.52656400    3.02543800    4.27683900
 Br                 0.64288300    5.69251300   -0.36553200
 N                 -3.79091700    3.34968000    2.27323100

3f·F·1y-s-TS Geometry3 r-1y to s-2y
 O                  0.31230500   -3.77818700   -1.17608400
 C                 -0.21355900   -2.68660600   -1.32129000
 N                  0.51057600   -1.51405600   -1.41413700
 C                  1.89749700   -1.40422700   -1.43382200
 C                  2.43015400   -0.18989600   -1.88902900
 C                  3.80760400    0.01161900   -1.90463200
 C                  4.69002700   -0.97399000   -1.47700900
 C                  4.14710200   -2.17228800   -1.01274800
 C                  2.77587200   -2.40454600   -0.98288100
 H                  2.37892900   -3.34027800   -0.60075200
 C                  5.08035400   -3.25868100   -0.54717500
 F                  4.50813900   -4.07914400    0.34148800
 F                  6.18671700   -2.75996500    0.02310400
 F                  5.49428700   -4.02929200   -1.57234400
 H                  5.76569800   -0.80388700   -1.47407900
 C                  4.31217700    1.35847500   -2.34671100
 F                  3.89899700    1.66614800   -3.58776000
 F                  5.64758700    1.43156600   -2.34617100
 F                  3.86016100    2.33800500   -1.54375800
 H                  1.74749800    0.60283700   -2.20318400
 H                  0.02765600   -0.61618500   -1.42290100
 N                 -1.57973000   -2.52618700   -1.39937100
 C                 -2.15610100   -1.32590700   -1.90336600
 C                 -3.08917300   -0.62352400   -1.15876200
 C                 -3.64773400    0.58070800   -1.70594500
 C                 -4.57891000    1.37551800   -0.97814300
 C                 -5.05962800    2.55522500   -1.49595300
 C                 -4.65261300    2.99701700   -2.77903100
 C                 -3.77090600    2.24306300   -3.51443000
 C                 -3.24363000    1.02826600   -2.99800700
 C                 -2.29994500    0.26174200   -3.73353700
 C                 -1.77517800   -0.88417600   -3.20140300
 H                 -1.05266600   -1.48232000   -3.75840200
 H                 -2.00305000    0.59847800   -4.72833100
 H                 -3.44572900    2.57356200   -4.50288400
 H                 -5.04002500    3.93532900   -3.17796800
 H                 -5.76036000    3.15634900   -0.91461700
 H                 -4.89916800    1.03899400    0.00827000
 C                 -3.52029800   -1.11236900    0.18521700
 C                 -2.64499200   -1.09425000    1.26387900
 C                 -3.07824700   -1.54530100    2.54697600
 C                 -4.34351900   -2.03251200    2.71979800
 C                 -5.26043500   -2.10458100    1.63500200
 C                 -6.56855400   -2.63246200    1.79963700
 C                 -7.43875900   -2.70874100    0.73855500
 C                 -7.02599500   -2.25915400   -0.53883600
 C                 -5.76784800   -1.73532400   -0.72622000
 C                 -4.84526200   -1.63420800    0.35583400
 H                 -5.46552700   -1.39634300   -1.71820200
 H                 -7.71223700   -2.32942100   -1.38427300
 H                 -8.44078600   -3.11774600    0.87466800
 H                 -6.86672200   -2.98201500    2.79048300
 H                 -4.66720600   -2.37119500    3.70610800
 H                 -2.38343700   -1.48725700    3.38029700
 N                 -1.35916900   -0.58242000    1.10233100
 C                 -0.24957900   -0.99945800    1.81174800
 O                 -0.27127300   -1.88390400    2.64866100
 N                  0.87785700   -0.30367400    1.44626400
 C                  2.18955900   -0.57630700    1.83424200
 C                  2.56959700   -1.64597500    2.66047100
 C                  3.91900700   -1.86156500    2.94214700
 C                  4.89195300   -1.02938000    2.41535300
 C                  4.51313100    0.03369900    1.60173000
 C                  3.18286900    0.26936100    1.31467800
 H                  2.92796300    1.10195100    0.66003600
 H                  1.81285200   -2.30696900    3.06847400
 H                  0.74838600    0.39579000    0.71440600
 H                 -1.18825800    0.06990300    0.33467800
 C                 -2.46058300   -3.71488200   -1.29671600
 C                 -2.30778300   -4.45224600    0.02870800
 H                 -1.33095300   -4.94402800    0.09440500
 H                 -2.41105000   -3.75713300    0.87337200
 H                 -3.09613600   -5.21442900    0.10842100
 C                 -2.29068100   -4.62772800   -2.50925900
 H                 -1.28606000   -5.06751400   -2.51607100
 H                 -3.03343200   -5.43728900   -2.47627400
 H                 -2.43871100   -4.06324500   -3.44156600
 H                 -3.47628100   -3.29924100   -1.32709800
 F                 -0.15399900    1.13229700   -0.75250900
 C                 -0.12463000    3.13931700   -0.38933600
 F                  5.45944500    0.82510400    1.07526700
 F                  6.19405700   -1.22903400    2.67798400
 H                  4.22982700   -2.69309600    3.57505200
 C                 -1.36221400    3.42179600   -1.17397200
 H                 -1.92786500    2.48905600   -1.28979400
 H                 -1.98409400    4.17473700   -0.67705500
 H                 -1.08835800    3.79498100   -2.16631700
 H                  0.81775300    3.14556600   -0.92538900
 C                  0.01021200    2.93364700    1.06105000
 C                 -1.05508000    2.52534400    1.93393300
 C                  1.29435400    3.04100200    1.57123000
 C                 -2.41973500    2.38575500    1.55761400
 C                 -0.73137500    2.17645200    3.28025700
 C                  1.59525400    2.74165100    2.91426200
 H                  2.08676200    3.39091500    0.90633300
 C                 -3.33632700    1.93592200    2.47245000
 H                 -2.74808800    2.62124800    0.55031200
 C                  0.60254700    2.29593800    3.75107100
 H                  2.62038000    2.84341200    3.27139300
 C                 -2.89905800    1.59961300    3.77627500
 H                 -4.38783100    1.81978400    2.20729200
 H                  0.79738500    2.02439500    4.78875100
 H                 -3.61555400    1.22015500    4.51012700
 Br                 0.56904000    5.78629700   -0.41629100
 N                 -1.65815200    1.71237100    4.16644000

3f·F·5y-r-TS Geometry1 r-5y to s-2y
 O                  1.38364800   -3.81620900   -1.17167400
 C                  0.62892400   -2.86842900   -1.32169400
 N                  1.07683600   -1.56222100   -1.38586000
 C                  2.40565000   -1.15529400   -1.38909500
 C                  2.68474600    0.10395800   -1.93646000
 C                  3.98672100    0.59815700   -1.93709900
 C                  5.03918400   -0.13508000   -1.40107900
 C                  4.74620100   -1.38179200   -0.84581300
 C                  3.45678700   -1.90272000   -0.83126800
 H                  3.25038400   -2.86942600   -0.38008500
 C                  5.87008700   -2.20010200   -0.26631400
 F                  6.48201500   -2.93912200   -1.21247100
 F                  5.44953500   -3.05385600    0.67381400
 F                  6.81925700   -1.43089600    0.28651500
 H                  6.05294300    0.26320500   -1.38730000
 C                  4.21188100    1.97740200   -2.49297400
 F                  5.49948200    2.33600100   -2.47685100
 F                  3.53239100    2.90671200   -1.79475400
 F                  3.78739800    2.08112400   -3.76443200
 H                  1.86252200    0.69499100   -2.34612300
 H                  0.40731800   -0.79409100   -1.43264800
 N                 -0.73438900   -3.01140100   -1.43996500
 C                 -1.54941800   -1.93407300   -1.89453600
 C                 -2.58505100   -1.45488600   -1.11097200
 C                 -3.35676000   -0.34249600   -1.58535000
 C                 -4.43520200    0.20311400   -0.83126900
 C                 -5.11209500    1.31637600   -1.27017900
 C                 -4.76101500    1.93713400   -2.49412200
 C                 -3.74665400    1.41672000   -3.25921600
 C                 -3.02370900    0.27033800   -2.82896400
 C                 -1.97307000   -0.27733600   -3.61302200
 C                 -1.26815300   -1.36113300   -3.16546000
 H                 -0.46151400   -1.79331600   -3.75961800
 H                 -1.74175400    0.17576600   -4.57886300
 H                 -3.46919300    1.88309800   -4.20682100
 H                 -5.29196700    2.83300800   -2.81695300
 H                 -5.91638400    1.73760400   -0.66544100
 H                 -4.70610200   -0.26501700    0.11632900
 C                 -2.86963400   -2.06344300    0.22375400
 C                 -1.99916900   -1.85457300    1.28784300
 C                 -2.27388900   -2.43198800    2.56315500
 C                 -3.37709400   -3.22100700    2.74114500
 C                 -4.27946500   -3.48144800    1.67384100
 C                 -5.41921100   -4.31175600    1.84495200
 C                 -6.27787200   -4.55690900    0.80036400
 C                 -6.02489600   -3.97693000   -0.46691700
 C                 -4.93232000   -3.16457800   -0.66131800
 C                 -4.02551900   -2.88782300    0.40343800
 H                 -4.74952600   -2.72369100   -1.64284800
 H                 -6.70415400   -4.17609200   -1.29733300
 H                 -7.15011400   -5.19654900    0.94169900
 H                 -5.59721300   -4.75416800    2.82757500
 H                 -3.58023300   -3.65936200    3.72040400
 H                 -1.59011700   -2.23279400    3.38356000
 N                 -0.89003700   -1.03413900    1.10310300
 C                  0.28674700   -1.08776500    1.81960600
 O                  0.52190400   -1.90075000    2.69551100
 N                  1.16997000   -0.11465400    1.40840300
 C                  2.50569300    0.01558100    1.78477700
 C                  3.17582900   -0.85122300    2.66293400
 C                  4.53312300   -0.66187600    2.92538500
 C                  5.22929200    0.37563800    2.32935800
 C                  4.56128500    1.23777500    1.46580200
 C                  3.21707300    1.07358300    1.19658900
 H                  2.73144600    1.76092900    0.50410400
 H                  2.63773300   -1.67180000    3.12489400
 H                  0.84372900    0.48767000    0.65225300
 H                 -0.90247300   -0.38809900    0.31030500
 C                 -1.34143900   -4.36193800   -1.38516800
 C                 -1.07627100   -5.08000700   -0.06658500
 H                 -0.01473000   -5.33194500    0.03540700
 H                 -1.37622300   -4.45287900    0.78443800
 H                 -1.66660000   -6.00712400   -0.03740200
 C                 -0.93897300   -5.19021500   -2.60356600
 H                  0.13722600   -5.40059600   -2.58055300
 H                 -1.48774800   -6.14255500   -2.60894100
 H                 -1.17624600   -4.65078600   -3.53213900
 H                 -2.42148200   -4.17235100   -1.44604700
 F                 -0.26810500    0.82668900   -0.83831500
 C                 -1.15118100    2.62801100   -0.54532500
 H                 -2.06873000    2.08326500   -0.73665300
 C                 -0.45150200    3.27055600   -1.69896900
 H                 -1.02433000    3.11379600   -2.62006900
 H                 -0.32525800    4.34680100   -1.53568800
 H                  0.53882700    2.80737000   -1.80571700
 I                 -3.17649200    4.69654200   -0.26825100
 F                  5.24431800    2.22668800    0.86841400
 F                  6.53805100    0.56355100    2.56794800
 H                  5.06909300   -1.33320600    3.59673900
 C                 -0.66454600    2.73799100    0.83074200
 C                 -1.36317400    2.09060700    1.90569900
 C                  0.54575100    3.35625400    1.08902700
 C                 -2.65231800    1.51786300    1.77200200
 C                 -0.74262300    2.00530700    3.18078900
 C                  1.12582200    3.32451100    2.37806100
 H                  1.07829700    3.86150500    0.28206500
 C                 -3.21038600    0.86228100    2.83956700
 H                 -3.20086400    1.61337900    0.83643000
 C                  0.51196300    2.63947400    3.39721600
 H                  2.08407700    3.81774400    2.54533000
 C                 -2.47556600    0.77718400    4.04800600
 H                 -4.19751800    0.40372100    2.77006500
 H                  0.95627600    2.56181900    4.38987700
 H                 -2.89449100    0.23448100    4.90002600
 N                 -1.30407000    1.33222700    4.22369800

3f·F·5y-r-TS Geometry2 r-5y to s-2y
 O                  0.16763300   -4.19849500   -1.20317300
 C                 -0.39040000   -3.11750600   -1.30994800
 N                  0.30466500   -1.92994300   -1.43739000
 C                  1.68713300   -1.79010800   -1.48389700
 C                  2.18593200   -0.61479500   -2.06316400
 C                  3.55649900   -0.37518900   -2.10300000
 C                  4.46537600   -1.28316700   -1.57005400
 C                  3.95676700   -2.44310400   -0.98460400
 C                  2.59235200   -2.71369900   -0.93615100
 H                  2.21936800   -3.61879100   -0.46370200
 C                  4.91800700   -3.45060800   -0.41045600
 F                  5.32205700   -4.33499500   -1.34371900
 F                  4.37646900   -4.16481200    0.58314200
 F                  6.02856700   -2.87300100    0.06994900
 H                  5.53597100   -1.08257800   -1.58447800
 C                  4.02308700    0.92527600   -2.69786000
 F                  5.35527500    1.02658500   -2.73495800
 F                  3.56435400    1.98157700   -1.99934300
 F                  3.57763700    1.08871100   -3.95587700
 H                  1.48001200    0.11317600   -2.46904600
 H                 -0.19655700   -1.04049000   -1.44593300
 N                 -1.76024700   -2.98281600   -1.31702100
 C                 -2.37325900   -1.74492700   -1.67289600
 C                 -3.15582200   -1.05901300   -0.76161100
 C                 -3.67001000    0.23062500   -1.11707800
 C                 -4.41278600    1.02131300   -0.19394100
 C                 -4.82686000    2.28996400   -0.52707600
 C                 -4.54068400    2.82859500   -1.80564400
 C                 -3.84378700    2.08195500   -2.72441800
 C                 -3.38568200    0.77501600   -2.40376600
 C                 -2.62994700    0.00642800   -3.32996500
 C                 -2.14119700   -1.22148400   -2.97469200
 H                 -1.54465400   -1.81444700   -3.66983900
 H                 -2.43831200    0.41441200   -4.32431300
 H                 -3.61130800    2.49052000   -3.71010700
 H                 -4.85790600    3.84327000   -2.04686900
 H                 -5.36934100    2.89480100    0.20078600
 H                 -4.63413000    0.61261000    0.79357600
 C                 -3.42839500   -1.62952800    0.59117400
 C                 -2.43997100   -1.61511800    1.56995000
 C                 -2.70449600   -2.16234400    2.86072100
 C                 -3.92206000   -2.72594000    3.13342400
 C                 -4.95348700   -2.77338200    2.15739000
 C                 -6.21670000   -3.36364900    2.43023700
 C                 -7.20107400   -3.39882100    1.47230000
 C                 -6.95709600   -2.83997700    0.19318000
 C                 -5.74586800   -2.25882100   -0.09936400
 C                 -4.70466500   -2.20634100    0.87373400
 H                 -5.57065400   -1.83075000   -1.08802300
 H                 -7.73930500   -2.87021800   -0.56703000
 H                 -8.16773900   -3.85447100    1.69107400
 H                 -6.38799900   -3.79081900    3.42075800
 H                 -4.11573400   -3.14534700    4.12287100
 H                 -1.92163400   -2.12978300    3.61223100
 N                 -1.21690000   -1.02778400    1.26332800
 C                 -0.01519300   -1.22679400    1.90935800
 O                  0.14509100   -1.97460700    2.85769000
 N                  0.98286600   -0.47325100    1.33850400
 C                  2.34114100   -0.50709600    1.64888900
 C                  2.93614400   -1.44193400    2.51167900
 C                  4.31745000   -1.42905800    2.70221600
 C                  5.11021900   -0.49994700    2.04935000
 C                  4.51743700    0.43048100    1.20349700
 C                  3.15100800    0.43824700    1.00261100
 H                  2.72516700    1.17629400    0.32264600
 H                  2.31985700   -2.17855200    3.01612800
 H                  0.69851800    0.12450500    0.56136700
 H                 -1.17815700   -0.42232600    0.43922500
 C                 -2.62426800   -4.18036600   -1.20612600
 C                 -2.40906500   -4.95273100    0.09107200
 H                 -1.41589700   -5.41544000    0.10971500
 H                 -2.50876700   -4.28819400    0.96051800
 H                 -3.17102800   -5.74141000    0.17073700
 C                 -2.49624400   -5.06177700   -2.44678100
 H                 -1.48539400   -5.48323800   -2.50818800
 H                 -3.22278000   -5.88528400   -2.40074600
 H                 -2.69407900   -4.47795000   -3.35745500
 H                 -3.64420300   -3.77250200   -1.18214200
 F                 -0.46930500    0.63117000   -0.79937000
 C                 -0.85884700    2.63269100   -0.53352800
 H                 -1.91085400    2.38612800   -0.65826700
 C                 -0.07246700    2.91380900   -1.77581700
 H                 -0.62874700    2.51344200   -2.63191800
 H                  0.07707100    3.98775500   -1.92625500
 H                  0.90155600    2.41248300   -1.71987100
 I                 -2.04817300    5.31261400   -0.28538600
 F                  5.29167300    1.31402400    0.55447600
 F                  6.44419400   -0.48948700    2.21178100
 H                  4.79680400   -2.15658900    3.35763800
 C                 -0.39813700    2.61968600    0.85474000
 C                  0.90676500    3.02224400    1.30161400
 C                 -1.27425700    2.04729500    1.76489700
 C                  1.84821500    3.74628500    0.52141900
 C                  1.29446900    2.70810800    2.63861900
 C                 -0.89722700    1.77640300    3.09533600
 H                 -2.27291500    1.76816400    1.42082900
 C                  3.08518200    4.03103700    1.04420900
 H                  1.59192300    4.09443200   -0.47524600
 C                  0.37444000    2.07509800    3.51878800
 H                 -1.61032300    1.29906600    3.76858900
 C                  3.38733800    3.61026500    2.36235900
 H                  3.82636100    4.58114000    0.46472600
 H                  0.71708200    1.85064100    4.52913900
 H                  4.37489300    3.81276900    2.78565000
 N                  2.52916300    2.99669500    3.13404200

3f·F·5y-s-TS Geometry1 r-5y to s-2y
 O                  0.52075600   -4.00297300   -0.87835200
 C                 -0.06531100   -2.96018700   -1.11898200
 N                  0.59364600   -1.77596200   -1.38543000
 C                  1.97221500   -1.59736400   -1.45560800
 C                  2.42502500   -0.38322600   -1.99085700
 C                  3.78840200   -0.11040100   -2.06099500
 C                  4.73574400   -1.02249100   -1.61011400
 C                  4.27246600   -2.22211600   -1.06937300
 C                  2.91770100   -2.52581600   -0.98512700
 H                  2.58456800   -3.46005300   -0.54357900
 C                  5.27940500   -3.22855600   -0.57815000
 F                  4.77070600   -4.05703400    0.34088000
 F                  6.35340200   -2.63799400   -0.03375100
 F                  5.73821500   -4.00128100   -1.58254000
 H                  5.80015400   -0.79526000   -1.65002400
 C                  4.20593100    1.23436600   -2.59110400
 F                  3.72983500    1.45546300   -3.82823500
 F                  5.53523100    1.37212800   -2.64987800
 F                  3.73725900    2.23218700   -1.82144600
 H                  1.69209200    0.35604700   -2.32086800
 H                  0.06457000   -0.90666100   -1.44038100
 N                 -1.44046700   -2.87232700   -1.13837600
 C                 -2.10787200   -1.78305300   -1.76596500
 C                 -3.08344500   -1.06400400   -1.09287200
 C                 -3.75721300    0.00260600   -1.78217500
 C                 -4.75757500    0.79588900   -1.15043100
 C                 -5.37209000    1.82764000   -1.82024200
 C                 -5.03040900    2.12013600   -3.16366000
 C                 -4.07724100    1.36778000   -3.80504900
 C                 -3.41916500    0.30053800   -3.13503300
 C                 -2.41696100   -0.46940500   -3.78486900
 C                 -1.78444800   -1.48339000   -3.11977800
 H                 -1.02427100   -2.08914200   -3.61460800
 H                 -2.16829200   -0.24759400   -4.82415900
 H                 -3.80010700    1.58298600   -4.83894000
 H                 -5.52455300    2.94219800   -3.68299600
 H                 -6.12728800    2.42890400   -1.31178700
 H                 -5.02357900    0.58278800   -0.11455300
 C                 -3.46122800   -1.40768100    0.31135900
 C                 -2.56898100   -1.22229000    1.35910500
 C                 -2.95772700   -1.52708700    2.69837400
 C                 -4.19420700   -2.04398000    2.96191500
 C                 -5.12332600   -2.29688500    1.91471100
 C                 -6.39805400   -2.86560800    2.17533000
 C                 -7.27889800   -3.12592000    1.15282200
 C                 -6.90921000   -2.82896900   -0.18065500
 C                 -5.68509400   -2.26703200   -0.46153400
 C                 -4.75465800   -1.97266000    0.57737900
 H                 -5.41695800   -2.04917400   -1.49621900
 H                 -7.60094400   -3.04873500   -0.99540700
 H                 -8.25480700   -3.56562500    1.36294800
 H                 -6.66084400   -3.09812800    3.20960300
 H                 -4.48521800   -2.26875600    3.98994400
 H                 -2.25006000   -1.33329400    3.50036300
 N                 -1.30121800   -0.69357400    1.11808300
 C                 -0.16602200   -1.06891400    1.81109000
 O                 -0.15805700   -1.89574400    2.70540700
 N                  0.94793100   -0.40299200    1.35978400
 C                  2.27055700   -0.62165800    1.73909900
 C                  2.69295500   -1.65949800    2.58452300
 C                  4.05124600   -1.82292500    2.85791100
 C                  4.99027800   -0.97040700    2.30256800
 C                  4.56892400    0.06062100    1.46823400
 C                  3.22862300    0.24720000    1.19132800
 H                  2.93863100    1.06183800    0.52710900
 H                  1.96137500   -2.33581500    3.01365600
 H                  0.78723800    0.25217900    0.59376100
 H                 -1.16249900   -0.10327200    0.29606100
 C                 -2.24440400   -4.08344300   -0.84070800
 C                 -1.96754000   -4.65065400    0.54717600
 H                 -0.98393900   -5.13150800    0.58741600
 H                 -1.99901900   -3.85558900    1.30510300
 H                 -2.73864000   -5.39552900    0.79085000
 C                 -2.09802500   -5.12235800   -1.95034500
 H                 -1.07099600   -5.50598000   -1.97904300
 H                 -2.78593900   -5.96084700   -1.77157300
 H                 -2.34145000   -4.68079300   -2.92791600
 H                 -3.28175500   -3.72624900   -0.84969200
 F                 -0.14685800    0.89448900   -0.85918100
 C                 -0.58342600    2.85392100   -0.54496400
 F                  5.48368800    0.87212000    0.91743000
 F                  6.30042300   -1.11830700    2.55917600
 H                  4.39664400   -2.62901400    3.50563100
 C                 -1.38345800    3.00697600   -1.79368600
 H                 -1.89262100    2.05433900   -1.99448200
 H                 -2.13883700    3.79385200   -1.68246400
 H                 -0.73218800    3.25438800   -2.63858600
 H                  0.49019400    2.96958300   -0.59754900
 C                 -1.20534500    2.62635600    0.75577800
 C                 -0.40366500    2.46658400    1.93570300
 C                 -2.57303600    2.43005500    0.83337600
 C                  0.98613000    2.74098600    1.99330500
 C                 -1.02412700    2.00228900    3.12780000
 C                 -3.19161600    2.03522600    2.03964300
 H                 -3.18589900    2.56510700   -0.05682300
 C                  1.67169200    2.48730700    3.15427100
 H                  1.50167900    3.17001400    1.13339400
 C                 -2.43184200    1.80194800    3.15922900
 H                 -4.27218400    1.88582700    2.06678400
 C                  0.96847400    1.95218100    4.26196300
 H                  2.74071100    2.68461000    3.23267300
 H                 -2.87390400    1.45796900    4.09487100
 H                  1.50736100    1.71627000    5.18334800
 I                 -0.10827900    5.73350100   -0.16882500
 N                 -0.32121500    1.73351500    4.26266000

3f·F·5y-s-TS Geometry2 r-5y to s-2y
 O                  0.79652300   -2.92613300    2.72558800
 C                  1.06624300   -1.90591800    2.10915100
 N                  0.07812700   -1.11440800    1.54885200
 C                 -1.21826700   -1.61785900    1.35408300
 C                 -2.31428500   -0.75634500    1.42774000
 C                 -3.60164700   -1.24491500    1.18612500
 C                 -3.82513100   -2.57627300    0.86428000
 C                 -2.71780500   -3.42097300    0.76897000
 C                 -1.43081800   -2.96292700    1.00981500
 H                 -0.58117400   -3.63559300    0.91081100
 C                 -2.91984800   -4.86597800    0.40029700
 F                 -4.01619800   -5.04606400   -0.35271300
 F                 -3.07491700   -5.64212800    1.49014300
 F                 -1.88307900   -5.36525100   -0.28181900
 H                 -4.83036600   -2.94402900    0.66297400
 C                 -4.76801000   -0.30301500    1.31374100
 F                 -5.87747900   -0.78494800    0.73486300
 F                 -4.51331000    0.88572500    0.75853100
 F                 -5.07557700   -0.06824200    2.60358200
 H                 -2.15592400    0.29645000    1.67084800
 H                  0.29497100   -0.25030500    1.04387000
 N                  2.35881800   -1.48712700    1.93362900
 C                  2.71087700   -0.24303000    1.33132000
 C                  3.34090200   -0.22366100    0.09892700
 C                  3.76658700    1.02764500   -0.45284100
 C                  4.39858200    1.10794300   -1.72617100
 C                  4.82009300    2.31895500   -2.22371500
 C                  4.63820500    3.50794200   -1.47542500
 C                  4.02683500    3.46237600   -0.24532600
 C                  3.57086000    2.22748100    0.29172700
 C                  2.91642600    2.16278600    1.55354200
 C                  2.49047000    0.95973300    2.05559900
 H                  1.99233400    0.89493700    3.02525800
 H                  2.76208100    3.08944200    2.11209100
 H                  3.85888100    4.37610600    0.32594400
 H                  4.97283900    4.46329200   -1.88200800
 H                  5.29810600    2.36532300   -3.20338800
 H                  4.54296800    0.19280900   -2.30236200
 C                  3.60150600   -1.49868200   -0.63134700
 C                  2.57017800   -2.13810100   -1.31413100
 C                  2.81666100   -3.38504700   -1.96304700
 C                  4.06335300   -3.95067200   -1.91935500
 C                  5.14524600   -3.31971000   -1.25086800
 C                  6.44045800   -3.90204800   -1.20479000
 C                  7.47183700   -3.27724000   -0.54666300
 C                  7.24445700   -2.03375500    0.09423300
 C                  6.00206000   -1.44580300    0.06581000
 C                  4.90993800   -2.07115000   -0.60583900
 H                  5.84292100   -0.48677300    0.56226500
 H                  8.06471500   -1.53695700    0.61485700
 H                  8.46287400   -3.73195500   -0.51549600
 H                  6.59743600   -4.86076200   -1.70397300
 H                  4.23865200   -4.90737200   -2.41575000
 H                  2.00071700   -3.87351500   -2.48531000
 N                  1.32691700   -1.51061900   -1.36608700
 C                  0.12949600   -2.03733400   -1.81683900
 O                 -0.01588700   -3.18041600   -2.21447500
 N                 -0.87136200   -1.09911000   -1.76424500
 C                 -2.22216500   -1.29281500   -2.04709200
 C                 -2.78720400   -2.51352000   -2.44892600
 C                 -4.16172400   -2.60258500   -2.66968400
 C                 -4.97239800   -1.49280400   -2.50805500
 C                 -4.40899600   -0.27509900   -2.13591800
 C                 -3.05187000   -0.16634100   -1.89717400
 H                 -2.64344200    0.79661300   -1.58297600
 H                 -2.15455100   -3.38679700   -2.57266500
 H                 -0.61905000   -0.20533100   -1.32641000
 H                  1.26930500   -0.56642900   -0.98503500
 C                  3.46384300   -2.26914100    2.53841400
 C                  3.50925300   -3.72090200    2.06616200
 H                  2.73743900   -4.32032800    2.56093600
 H                  3.35922100   -3.78281200    0.97894400
 H                  4.49852200   -4.14186400    2.29976900
 C                  3.45199500   -2.14780300    4.05995800
 H                  2.54068000   -2.60439900    4.46562100
 H                  4.32533000   -2.66223400    4.48555000
 H                  3.49006500   -1.09248500    4.36636300
 H                  4.37103800   -1.77611700    2.16470200
 F                  0.23854100    0.89212000   -0.34506700
 C                  0.29632800    2.90683100   -0.73117900
 F                 -5.20488900    0.79525400   -2.01385500
 F                 -6.29781500   -1.56583300   -2.71821100
 H                 -4.61850400   -3.54680700   -2.96705000
 C                  0.87440700    2.76044700   -2.09838700
 H                  0.41180300    1.88542900   -2.57800700
 H                  0.66962700    3.64529600   -2.71225400
 H                  1.95845600    2.60875100   -2.04046500
 H                  0.96113400    2.86272100    0.11730800
 C                 -1.12928100    3.12561100   -0.50186200
 C                 -1.66144600    3.06279000    0.82998200
 C                 -1.97636600    3.40627300   -1.55790000
 C                 -0.89118900    2.71067500    1.96796900
 C                 -3.03557700    3.35521300    1.03816700
 C                 -3.34800300    3.67468600   -1.34578900
 H                 -1.57869400    3.45398100   -2.57200000
 C                 -1.49485000    2.67528800    3.20005300
 H                  0.16007800    2.44590600    1.86043500
 C                 -3.86610100    3.66573600   -0.07459100
 H                 -3.98930800    3.89604400   -2.19927900
 C                 -2.87148400    3.00216300    3.29824400
 H                 -0.93669200    2.39904800    4.09459500
 H                 -4.91856500    3.87244200    0.12102400
 H                 -3.36410300    2.98526200    4.27414000
 N                 -3.61213500    3.32727700    2.27131200
 I                  0.98994800    5.66345000   -0.24895200

3f·F·5y-s-TS Geometry3 r-5y to s-2y
 O                  0.16032400   -4.00375600   -1.23883600
 C                 -0.32457300   -2.89114600   -1.36730000
 N                  0.44302400   -1.74554200   -1.43865300
 C                  1.83401200   -1.69347400   -1.44711700
 C                  2.42203700   -0.51166100   -1.91794500
 C                  3.80704800   -0.36824800   -1.92039800
 C                  4.64175200   -1.38155400   -1.46317200
 C                  4.04386700   -2.54724100   -0.98331900
 C                  2.66387000   -2.72114400   -0.96694800
 H                  2.22297600   -3.63204400   -0.57283400
 C                  4.92626900   -3.66115600   -0.48492900
 F                  4.30775900   -4.44528100    0.40546800
 F                  6.04090500   -3.19600700    0.09771100
 F                  5.32830000   -4.46263800   -1.49088600
 H                  5.72356100   -1.25634200   -1.44951700
 C                  4.37310900    0.94656200   -2.38372700
 F                  3.99289500    1.24117400   -3.63869100
 F                  5.71013100    0.96588600   -2.36223800
 F                  3.94791300    1.96198700   -1.61163700
 H                  1.77715900    0.30267000   -2.25556200
 H                 -0.00203400   -0.82752200   -1.43780400
 N                 -1.68382300   -2.68041700   -1.44734000
 C                 -2.21654100   -1.45034500   -1.92661700
 C                 -3.12734200   -0.73349000   -1.16828600
 C                 -3.64744500    0.49817700   -1.69115900
 C                 -4.55658700    1.30524500   -0.94892000
 C                 -4.99938600    2.50976700   -1.44283700
 C                 -4.57399200    2.96638800   -2.71481300
 C                 -3.71334000    2.20156000   -3.46388800
 C                 -3.22575400    0.95999400   -2.97257100
 C                 -2.30508000    0.17953200   -3.72250400
 C                 -1.81874600   -0.99396600   -3.21438300
 H                 -1.11495500   -1.60324300   -3.78316100
 H                 -1.99515900    0.52790500   -4.70928000
 H                 -3.37504800    2.54294500   -4.44421900
 H                 -4.93094200    3.92455800   -3.09452900
 H                 -5.68396500    3.11941100   -0.85117500
 H                 -4.89031400    0.95735700    0.02912500
 C                 -3.57226300   -1.23468200    0.16648000
 C                 -2.69620000   -1.25878100    1.24502100
 C                 -3.14114500   -1.72463800    2.51895900
 C                 -4.41881100   -2.18255900    2.68214600
 C                 -5.33778700   -2.20864800    1.59729300
 C                 -6.65961700   -2.70442700    1.75230400
 C                 -7.53188700   -2.73546100    0.69068800
 C                 -7.10755400   -2.27098700   -0.57769000
 C                 -5.83571500   -1.77793300   -0.75558900
 C                 -4.91027200   -1.72412900    0.32754400
 H                 -5.52470600   -1.42688000   -1.74070300
 H                 -7.79588600   -2.30503400   -1.42366400
 H                 -8.54457200   -3.11991200    0.81923100
 H                 -6.96687300   -3.06587300    2.73608200
 H                 -4.75051500   -2.53317800    3.66162600
 H                 -2.44533100   -1.70234900    3.35291000
 N                 -1.39858900   -0.77623600    1.08998400
 C                 -0.29789300   -1.21106700    1.80438900
 O                 -0.33880300   -2.08252100    2.65417700
 N                  0.84341700   -0.54690200    1.42615100
 C                  2.14877000   -0.83853100    1.81942900
 C                  2.50871000   -1.89775300    2.66768000
 C                  3.85417300   -2.13366700    2.95248200
 C                  4.84232400   -1.33150000    2.40778700
 C                  4.48337100   -0.27796100    1.57287600
 C                  3.15761300   -0.02258000    1.28213900
 H                  2.91749900    0.80056700    0.60982400
 H                  1.73964300   -2.53563800    3.08938900
 H                  0.72699400    0.14163300    0.67932500
 H                 -1.20935000   -0.13018100    0.32140300
 C                 -2.60667400   -3.83923300   -1.37456900
 C                 -2.49191400   -4.60616700   -0.06215800
 H                 -1.53089100   -5.12803400    0.00508900
 H                 -2.58558700   -3.92447900    0.79456700
 H                 -3.30343100   -5.34584600   -0.00643800
 C                 -2.45844900   -4.73437200   -2.60306600
 H                 -1.46991000   -5.20908800   -2.61060100
 H                 -3.22961800   -5.51752300   -2.59171100
 H                 -2.57858700   -4.14719800   -3.52532000
 H                 -3.60696200   -3.38786400   -1.40545700
 F                 -0.11053200    0.91107600   -0.74790800
 C                 -0.08286800    2.95136500   -0.29159600
 F                  5.44431300    0.48323800    1.02886700
 F                  6.14065100   -1.55154100    2.67243600
 H                  4.14981600   -2.95803100    3.60183500
 C                 -1.30874500    3.24661300   -1.08379700
 H                 -1.88211900    2.31715600   -1.19595900
 H                 -1.93012300    4.00524700   -0.59432400
 H                 -1.02699600    3.60990800   -2.07765900
 H                  0.86576500    2.97669200   -0.81812100
 C                  0.03875200    2.70049100    1.14343600
 C                 -1.03959000    2.29706300    2.00511800
 C                  1.32788000    2.75365700    1.65696300
 C                 -2.40874500    2.21581000    1.63005600
 C                 -0.72366700    1.89239600    3.33698400
 C                  1.62039000    2.40518700    2.98823900
 H                  2.13080500    3.09988400    1.00262300
 C                 -3.33582600    1.76102600    2.53230200
 H                 -2.73492900    2.50114100    0.63514000
 C                  0.61387500    1.95901600    3.80918800
 H                  2.64752900    2.46648100    3.34829500
 C                 -2.90533900    1.36293700    3.82075100
 H                 -4.39153100    1.68942400    2.26802800
 H                  0.80054400    1.64702700    4.83700200
 H                 -3.63069700    0.97810600    4.54283200
 N                 -1.66039600    1.42441000    4.20965600
 I                  0.72191800    5.83536700   -0.29983900
